# Supplementary material for: A role for BMP-induced homeobox gene MIXL1 in acute myelogenous leukemia and identification of type I BMP receptor as a potential target for therapy
Source: Oncotarget. 2014 Dec 17;5(24):12675–93. doi: 10.18632/oncotarget.2564 (PMC4350356; doi:10.18632/oncotarget.2564)
Supplement: Supplementary file 2 [file oncotarget-05-12675-s002.xlsx]

## Sheet: Sheet1
					Supplementary Table S1- ChIP Seq. Peaks
site_position	chr	start	end	-10LOG(pvalue)	num_tags	fold_enrichment	where	num_genes	gene_id	gene_name	LocusLink
chr1:100370463-100371655	chr1	100370463	100371655	67.94	70	5.45	promoter	2	NM_194292,NM_019083,	SASS6,CCDC76,	163786,54482,
chr1:1082711-1084387	chr1	1082711	1084387	139.37	132	6.72
chr1:153411692-153412694	chr1	153411692	153412694	85.3	63	7.65	promoter	2	NM_173852,NM_025058,	KRTCAP2,TRIM46,	200185,80128,
chr1:153480474-153481740	chr1	153480474	153481740	62.49	88	4.55	promoter	4	NM_001005741,NM_001005742,NM_001005749,NM_001005750,	GBA,GBA,GBA,GBA,	2629,2629,2629,2629,
chr1:154452528-154453384	chr1	154452528	154453384	151.79	296	3.99	downstream	2	NM_001135672,NM_014655,	SLC25A44,SLC25A44,	,9673,
chr1:154986531-154989082	chr1	154986531	154989082	66.28	124	6.32	promoter	3	NM_001126050,NM_001126051,NM_004494,	HDGF,HDGF,HDGF,	3068,3068,3068,
chr1:167341593-167342441	chr1	167341593	167342441	124.79	48	7.31	promoter	2	NM_001001787,NM_001677,	ATP1B1,ATP1B1,	481,481,
chr1:178117582-178119503	chr1	178117582	178119503	130.37	147	6.01	promoter	1	NM_015602,	TOR1AIP1,	26092,
chr1:221054670-221055313	chr1	221054670	221055313	107.73	27	8.93
chr1:230832149-230833445	chr1	230832149	230833445	146.53	62	7.72
chr1:234753905-234754746	chr1	234753905	234754746	86.28	35	6.83	promoter	1	NM_201544,	LGALS8,	3964,
chr1:39228761-39230181	chr1	39228761	39230181	69.02	72	7.52	promoter	2	NM_001136275,NM_024595,	AKIRIN1,AKIRIN1,	79647,79647,
chr1:8799585-8800833	chr1	8799585	8800833	119.64	66	7.29	promoter	2	NM_001042681,NM_012102,	RERE,RERE,	473,473,
chr1:9473155-9473998	chr1	9473155	9473998	121.24	56	8.65
chr1:9609526-9610602	chr1	9609526	9610602	142.8	79	10.55
chr1:9633942-9634866	chr1	9633942	9634866	78.06	60	5.73	promoter	1	NM_005026,	PIK3CD,	5293,
chr10:121291414-121293247	chr10	121291414	121293247	101.97	85	5.2	promoter	1	NM_001005339,	RGS10,	6001,
chr10:124757753-124759210	chr10	124757753	124759210	105.68	82	7.4	promoter	2	NM_022466,NM_001609,	IKZF5,ACADSB,	64376,36,
chr10:38731545-38732467	chr10	38731545	38732467	92.31	29	9.58	promoter	1	NR_027269,	CDC10L,	285961,
chr10:43163960-43164521	chr10	43163960	43164521	108.47	38	10.25
chr10:70937383-70938053	chr10	70937383	70938053	95.72	47	7.21	TSE	1	NM_012339,	TSPAN15,	23555,
chr10:76639460-76641469	chr10	76639460	76641469	114.52	98	4.83	promoter	1	NM_003375,	VDAC2,	7417,
chr10:88126705-88127529	chr10	88126705	88127529	106.9	39	12.11
chr10:93547695-93548906	chr10	93547695	93548906	148.58	60	10.42	promoter	1	NM_025235,	TNKS2,	80351,
chr10:98469350-98471263	chr10	98469350	98471263	101.59	94	6.66	promoter	1	NM_152309,	PIK3AP1,	118788,
chr11:119886935-119887385	chr11	119886935	119887385	69.29	25	7.25
chr11:127547489-127547696	chr11	127547489	127547696	134.56	14	16.58
chr11:18753771-18754240	chr11	18753771	18754240	90.98	17	16.01	body	3	NM_001039970,NM_006906,NM_032781,	PTPN5,PTPN5,PTPN5,	84867,84867,84867,
chr11:2405808-2406392	chr11	2405808	2406392	96.64	25	10.64	upstream	1	NM_014555,	TRPM5,	29850,
chr11:34029256-34031806	chr11	34029256	34031806	66.1	95	5.15	promoter	2	NM_005898,NM_203364,	CAPRIN1,CAPRIN1,	4076,4076,
chr11:47385814-47387193	chr11	47385814	47387193	73.23	62	6.87	promoter	2	NM_001128225,NM_152264,	SLC39A13,SLC39A13,	91252,91252,
chr11:508367-509334	chr11	508367	509334	105.14	36	9.8
chr11:61203893-61204533	chr11	61203893	61204533	98.56	29	11.68	promoter	1	NM_006133,	DAGLA,	747,
chr11:68275215-68275961	chr11	68275215	68275961	140.55	46	10.4	promoter	2	NM_004923,NM_001039656,	MTL5,MTL5,	9633,9633,
chr11:72031487-72032468	chr11	72031487	72032468	86.01	43	7.23	promoter	2	NM_001143839,NR_026572,	PDE2A,PDE2A,	5138,5138,
chr11:9342002-9343005	chr11	9342002	9343005	50.47	45	5.43
chr12:118589619-118590562	chr12	118589619	118590562	227.01	73	10.26	promoter	1	NM_006253,	PRKAB1,	5564,
chr12:120131529-120133303	chr12	120131529	120133303	167.49	104	8.93	promoter	1	NM_002560,	P2RX4,	5025,
chr12:1641108-1641700	chr12	1641108	1641700	91.56	26	13.53
chr12:47030102-47031632	chr12	47030102	47031632	116.6	70	6.02	promoter	1	NM_152320,	ZNF641,	121274,
chr12:95824895-95826039	chr12	95824895	95826039	129.28	56	9.95	promoter	4	NM_001135176,NM_001135177,NM_152905,NM_001135175,	NEDD1,NEDD1,NEDD1,NEDD1,	121441,121441,121441,121441,
chr13:105985735-105987133	chr13	105985735	105987133	139.2	77	9.57	promoter	1	NM_004093,	EFNB2,	1948,
chr13:110364326-110366473	chr13	110364326	110366473	153.79	160	5.43	promoter	1	NM_017664,	ANKRD10,	55608,
chr13:43351097-43352595	chr13	43351097	43352595	122.33	57	10.71	promoter	3	NM_144974,NM_001128303,NM_153218,	CCDC122,C13orf31,C13orf31,	160857,144811,144811,
chr14:106145545-106145909	chr14	106145545	106145909	107.01	15	21.1
chr14:73026948-73028277	chr14	73026948	73028277	77.86	52	7.75	promoter	1	NM_024644,	C14orf169,	79697,
chr14:99821115-99822235	chr14	99821115	99822235	113.68	49	8.16	downstream	1	NM_001039355,	SLC25A29,	123096,
chr15:29070366-29072007	chr15	29070366	29072007	82.69	75	4.86	promoter	1	NM_017762,	MTMR10,	54893,
chr15:43666309-43667700	chr15	43666309	43667700	145.19	67	8.14	promoter	1	NM_012388,	PLDN,	26258,
chr15:49701409-49702967	chr15	49701409	49702967	125.52	77	5.54	promoter	1	NM_015263,	DMXL2,	23312,
chr15:54966333-54967442	chr15	54966333	54967442	157.56	69	7.65	body	1	NR_015419,	LOC145783,	145783,
chr15:62466763-62467498	chr15	62466763	62467498	202.42	69	9.47	promoter	1	NM_016213,	TRIP4,	9325,
chr15:65963711-65964610	chr15	65963711	65964610	77.71	47	6.09
chr15:68527000-68528404	chr15	68527000	68528404	120.21	78	7.28
chr16:31098123-31099856	chr16	31098123	31099856	154.83	144	5.65	promoter	1	NM_004960,	FUS,	2521,
chr16:46835533-46835976	chr16	46835533	46835976	91.66	35	8.69	promoter	1	NM_031490,	LONP2,	83752,
chr16:51721377-51722741	chr16	51721377	51722741	116.02	63	6.03	body	1	NM_025134,	CHD9,	80205,
chr16:657758-658373	chr16	657758	658373	95.45	32	10.06	promoter	1	NM_138769,	RHOT2,	89941,
chr16:66463257-66465299	chr16	66463257	66465299	51.42	83	6.83	promoter	1	NM_014329,	EDC4,	23644,
chr16:84635253-84635864	chr16	84635253	84635864	83.17	27	7.14
chr16:87760902-87761906	chr16	87760902	87761906	90.41	47	9.04	upstream	1	NM_004933,	CDH15,	1013,
chr16:88520016-88520674	chr16	88520016	88520674	64.71	27	7.27	body	1	NM_006086,	TUBB3,	10381,
chr17:12861450-12862503	chr17	12861450	12862503	152.38	48	11.24	promoter	1	NM_018127,	ELAC2,	60528,
chr17:30502035-30502785	chr17	30502035	30502785	98.23	164	5.44	body	2	NM_001033576,NM_173167,	UNC45B,UNC45B,	146862,146862,
chr17:37097849-37099490	chr17	37097849	37099490	156.7	92	7.55	promoter	1	NM_005801,	EIF1,	10209,
chr17:39543640-39544659	chr17	39543640	39544659	75.92	61	5.29	body	2	NM_001015053,NM_005474,	HDAC5,HDAC5,	10014,10014,
chr17:41626353-41627609	chr17	41626353	41627609	148.39	90	5.79
chr17:53282123-53283069	chr17	53282123	53283069	159.6	66	10.49	promoter	1	NM_016070,	MRPS23,	51649,
chr17:7124493-7125013	chr17	7124493	7125013	82	36	8.31	promoter	1	NM_001042,	SLC2A4,	6517,
chr18:148098-149269	chr18	148098	149269	98.42	70	5.85	promoter	2	NM_001037334,NM_005151,	USP14,USP14,	9097,9097,
chr18:58341020-58341483	chr18	58341020	58341483	104.59	22	11.9	promoter	1	NM_017742,	ZCCHC2,	54877,
chr18:9092283-9093337	chr18	9092283	9093337	124.29	82	7.67	promoter	1	NM_021074,	NDUFV2,	4729,
chr19:10666975-10667833	chr19	10666975	10667833	100.56	53	7.26	downstream	2	NM_012218,NM_017620,	ILF3,ILF3,	3609,3609,
chr19:14377476-14378551	chr19	14377476	14378551	105.59	57	5.47	downstream	1	NM_005804,	DDX39,	10212,
chr19:2770179-2771331	chr19	2770179	2771331	98.46	56	10.66	promoter	1	NM_001102651,	ZNF554,	115196,
chr19:4320061-4321948	chr19	4320061	4321948	81.82	91	6.73	body	1	NM_003025,	SH3GL1,	6455,
chr19:55182096-55182785	chr19	55182096	55182785	112.82	56	8.54	body	2	NM_001025778,NM_016440,	VRK3,VRK3,	51231,51231,
chr19:60363117-60364407	chr19	60363117	60364407	94.92	47	10.66	upstream	1	NM_000363,	TNNI3,	7137,
chr19:63422082-63422569	chr19	63422082	63422569	99.28	18	15.31
chr19:8551405-8552171	chr19	8551405	8552171	155	59	12.34	upstream	1	NM_012335,	MYO1F,	4542,
chr2:109029691-109030422	chr2	109029691	109030422	52.19	27	6.93
chr2:144805719-144807166	chr2	144805719	144807166	62.76	61	6.17	promoter	1	NM_024659,	GTDC1,	79712,
chr2:183288716-183289819	chr2	183288716	183289819	154.25	56	11.73	promoter	1	NM_018981,	DNAJC10,	54431,
chr2:208197446-208199695	chr2	208197446	208199695	104.45	138	4.52	promoter	2	NM_001127395,NM_145280,	FAM119A,FAM119A,	151194,151194,
chr2:218328982-218329926	chr2	218328982	218329926	91.93	30	11.05	promoter	1	NR_026597,	DIRC3,	729582,
chr2:231284904-231286412	chr2	231284904	231286412	58.89	81	6.16	promoter	3	NM_016289,NM_001130849,NM_001130850,	CAB39,CAB39,CAB39,	51719,51719,51719,
chr2:240613319-240614157	chr2	240613319	240614157	117.06	35	12.65	promoter	1	NM_004544,	NDUFA10,	4705,
chr2:39517179-39518454	chr2	39517179	39518454	83.87	73	6.32	promoter	1	NM_003618,	MAP4K3,	8491,
chr2:60961441-60962652	chr2	60961441	60962652	142.2	73	9.79	promoter	1	NM_002908,	REL,	5966,
chr2:64568721-64569193	chr2	64568721	64569193	87.09	22	11.9
chr2:85696451-85697304	chr2	85696451	85697304	136.51	58	9.09	promoter	1	NM_006590,	USP39,	10713,
chr2:86495597-86495902	chr2	86495597	86495902	128.97	23	14.88
chr2:96294363-96296376	chr2	96294363	96296376	77.6	104	5.78	promoter	2	NM_017849,NM_004804,	TMEM127,CIAO1,	55654,9391,
chr20:1046903-1047656	chr20	1046903	1047656	97.43	39	11.15	promoter	1	NM_006814,	PSMF1,	9491,
chr20:18066017-18066962	chr20	18066017	18066962	100.85	49	5.92	promoter	1	NM_020536,	CSRP2BP,	57325,
chr20:26136641-26137576	chr20	26136641	26137576	163.46	171	4.51
chr20:29663539-29664931	chr20	29663539	29664931	100.29	177	8.15
chr20:30019791-30020960	chr20	30019791	30020960	173.76	156	12.96	promoter	1	NM_001011718,	XKR7,	343702,
chr20:34005247-34006579	chr20	34005247	34006579	145.41	86	7.11	promoter	2	NM_016558,NM_033630,	SCAND1,SCAND1,	51282,51282,
chr20:43424790-43425893	chr20	43424790	43425893	111.67	65	5.37	promoter	2	NM_033542,NR_003189,	SYS1,SYS1-DBNDD2,	90196,767557,
chr20:43995718-43997880	chr20	43995718	43997880	110.54	101	6.94	promoter	1	NM_022104,	PCIF1,	63935,
chr20:6051064-6051910	chr20	6051064	6051910	73.6	26	7.11	promoter	1	NM_017671,	FERMT1,	55612,
chr21:45183817-45185018	chr21	45183817	45185018	94.97	75	9.57	promoter	3	NR_027128,NR_027129,NM_058190,	C21orf67,C21orf67,C21orf70,	84536,84536,85395,
chr21:46166957-46168073	chr21	46166957	46168073	100.56	40	12.34	body	2	NM_001130141,NM_020528,	PCBP3,PCBP3,	54039,54039,
chr22:30215674-30216941	chr22	30215674	30216941	112.48	66	5.83	promoter	1	NM_019843,	EIF4ENIF1,	56478,
chr22:44890951-44891648	chr22	44890951	44891648	115.41	36	10.99	downstream	1	NR_027033,	LOC400931,	400931,
chr3:129881882-129883049	chr3	129881882	129883049	123.03	76	6.69
chr3:132704139-132704713	chr3	132704139	132704713	101.08	27	9.47	promoter	1	NM_007208,	MRPL3,	11222,
chr3:143779916-143780809	chr3	143779916	143780809	125.46	53	6.92	promoter	1	NM_001184,	ATR,	545,
chr3:157874292-157875969	chr3	157874292	157875969	152.82	109	6.04	promoter	2	NR_027954,NM_015508,	LOC100287227,TIPARP,	100287227,25976,
chr3:158288967-158290241	chr3	158288967	158290241	150.42	77	8.12
chr3:158439581-158439957	chr3	158439581	158439957	85.54	15	16.58
chr3:159844820-159845455	chr3	159844820	159845455	182.96	46	11.03	promoter	1	NM_024996,	GFM1,	85476,
chr3:180271815-180273139	chr3	180271815	180273139	116.69	61	6.46	promoter	2	NM_022470,NM_152240,	ZMAT3,ZMAT3,	64393,64393,
chr3:40325257-40326747	chr3	40325257	40326747	93.84	89	7.23	promoter	1	NM_005875,	EIF1B,	10289,
chr3:49951972-49953275	chr3	49951972	49953275	195.31	88	5.67	promoter	1	NM_005777,	RBM6,	10180,
chr3:53081401-53082439	chr3	53081401	53082439	143.45	64	11.9
chr3:88189857-88191895	chr3	88189857	88191895	149.87	109	7.58	promoter	2	NM_001008390,NM_003663,	CGGBP1,CGGBP1,	8545,8545,
chr3:9412642-9414529	chr3	9412642	9414529	164.66	161	4.53	promoter	2	NR_027007,NM_001080517,	LOC440944,SETD5,	440944,55209,
chr4:140436020-140436664	chr4	140436020	140436664	205.52	51	14.1	promoter	1	NM_002494,	NDUFC1,	4717,
chr4:144653627-144655034	chr4	144653627	144655034	79.27	83	4.74	promoter	1	NM_003601,	SMARCA5,	8467,
chr4:15265187-15267009	chr4	15265187	15267009	126.9	94	7.4	promoter	2	NM_012161,NM_033535,	FBXL5,FBXL5,	26234,26234,
chr4:172011274-172011568	chr4	172011274	172011568	133.58	15	27.78
chr4:185186291-185187153	chr4	185186291	185187153	148.02	41	9.53
chr4:186629373-186629928	chr4	186629373	186629928	78.06	19	9.65	promoter	2	NM_001145411,NM_152775,	CCDC110,CCDC110,	256309,256309,
chr4:2506433-2508320	chr4	2506433	2508320	140.79	133	4.89
chr4:40910100-40911927	chr4	40910100	40911927	74.24	76	5.15	promoter	1	NM_173075,	APBB2,	323,
chr4:41631637-41632502	chr4	41631637	41632502	99.03	53	6.3	promoter	1	NM_018126,	TMEM33,	55161,
chr4:6627106-6629004	chr4	6627106	6629004	83.36	86	6.01	promoter	1	NM_015274,	MAN2B2,	23324,
chr4:6990416-6991886	chr4	6990416	6991886	110.19	86	6.04	body	2	NM_001113361,NM_020773,	TBC1D14,TBC1D14,	57533,57533,
chr4:77287964-77289097	chr4	77287964	77289097	284.03	98	10.39	promoter	1	NM_017426,	NUP54,	53371,
chr4:84595427-84596455	chr4	84595427	84596455	156.45	76	9.17	promoter	2	NM_133636,NM_016067,	HELQ,MRPS18C,	113510,51023,
chr5:126140153-126142456	chr5	126140153	126142456	145.67	162	5.04	promoter	1	NM_005573,	LMNB1,	4001,
chr5:131853280-131855024	chr5	131853280	131855024	103.51	99	5.69	promoter	1	NM_002198,	IRF1,	3659,
chr5:134268021-134269311	chr5	134268021	134269311	219.06	98	11.9	promoter	1	NM_032151,	PCBD2,	84105,
chr5:139906921-139908326	chr5	139906921	139908326	131.77	89	5.49	promoter	1	NM_003732,	EIF4EBP3,	8637,
chr5:150807080-150808183	chr5	150807080	150808183	111.54	62	9.41	promoter	1	NM_078483,	SLC36A1,	206358,
chr5:171546448-171548631	chr5	171546448	171548631	133.58	145	5.81	promoter	1	NM_005990,	STK10,	6793,
chr5:36341637-36341890	chr5	36341637	36341890	134.56	17	20.13	upstream	2	NM_001161429,NM_145000,	RANBP3L,RANBP3L,	202151,202151,
chr5:36911650-36913606	chr5	36911650	36913606	106.91	103	4.74	promoter	2	NM_015384,NM_133433,	NIPBL,NIPBL,	25836,25836,
chr5:43027710-43029352	chr5	43027710	43029352	90.45	105	4.36
chr5:74842885-74843826	chr5	74842885	74843826	99.08	51	6.19	promoter	4	NM_001130105,NM_005713,NM_031361,NM_016218,	COL4A3BP,COL4A3BP,COL4A3BP,POLK,	10087,10087,10087,51426,
chr6:10909536-10909757	chr6	10909536	10909757	140.47	14	20.83	body	1	NM_005906,	MAK,	4117,
chr6:109910129-109911249	chr6	109910129	109911249	56.78	41	5.6	promoter	1	NM_014797,	ZBTB24,	9841,
chr6:114397754-114399542	chr6	114397754	114399542	137.56	95	6.49	promoter	1	NM_001527,	HDAC2,	3066,
chr6:137155129-137156222	chr6	137155129	137156222	178.43	84	7.09	promoter	1	NM_005923,	MAP3K5,	4217,
chr6:142509768-142510478	chr6	142509768	142510478	136.13	49	11.58	promoter	1	NM_016485,	VTA1,	51534,
chr6:163754408-163755513	chr6	163754408	163755513	69.47	37	6.14	promoter	4	NM_006775,NM_206853,NM_206854,NM_206855,	QKI,QKI,QKI,QKI,	9444,9444,9444,9444,
chr6:41861658-41863865	chr6	41861658	41863865	96.4	132	6.46	promoter	1	NM_001134493,	TOMM6,	100188893,
chr6:86444545-86445994	chr6	86444545	86445994	197.73	109	7.66	promoter	3	NR_003038,NR_002743,NR_003044,	SNHG5,SNORD50A,SNORD50B,	387066,26799,692088,
chr6:88467636-88469003	chr6	88467636	88469003	175.61	90	7.83	promoter	2	NM_018064,NR_002767,	AKIRIN2,NCRNA00120,	55122,55389,
chr7:105581441-105581841	chr7	105581441	105581841	78.09	20	12
chr7:116289481-116290748	chr7	116289481	116290748	82.89	66	6.3	promoter	1	NM_006136,	CAPZA2,	830,
chr7:1480097-1480815	chr7	1480097	1480815	132.6	39	12.83	body	1	NM_001080453,	INTS1,	26173,
chr7:4889432-4890279	chr7	4889432	4890279	92.26	36	10.44	promoter	1	NM_018059,	RADIL,	55698,
chr7:5402506-5404226	chr7	5402506	5404226	130.6	119	6.13	body	1	NM_001080495,	TNRC18,	84629,
chr7:55400456-55401923	chr7	55400456	55401923	103.72	74	5.96	promoter	1	NM_018697,	LANCL2,	55915,
chr7:6278588-6279343	chr7	6278588	6279343	98.07	47	6.94	promoter	1	NM_004227,	CYTH3,	9265,
chr7:65783909-65785122	chr7	65783909	65785122	120.47	65	6.92	TSE	1	NM_001161833,	LOC100289135,	,
chr7:75461351-75462413	chr7	75461351	75462413	74.47	44	7.31	promoter	1	NM_031925,	TMEM120A,	83862,
chr7:75905120-75905486	chr7	75905120	75905486	141.62	21	20.74	body	2	NM_007155,NM_001110354,	ZP3,ZP3,	7784,7784,
chr7:87342930-87344460	chr7	87342930	87344460	130.92	79	8.38	promoter	2	NM_018843,NM_006716,	SLC25A40,DBF4,	55972,10926,
chr7:99516745-99517741	chr7	99516745	99517741	208.49	87	10.31	promoter	2	NM_017715,NM_032924,	ZNF3,ZNF3,	7551,7551,
chr7:99904614-99905602	chr7	99904614	99905602	111.46	51	9.97	upstream	1	NM_001004323,	LOC402573,	402573,
chr8:142795117-142795846	chr8	142795117	142795846	104.36	30	15.31
chr8:144983269-144984286	chr8	144983269	144984286	170.73	78	7.08	promoter	3	NM_014281,NM_078480,NM_001136033,	PUF60,PUF60,PUF60,	22827,22827,22827,
chr8:146589-147330	chr8	146589	147330	97.43	39	7.02	downstream	1	NR_003572,	RPL23AP53,	644128,
chr8:27187763-27188526	chr8	27187763	27188526	94.3	44	8.67
chr8:28535547-28536566	chr8	28535547	28536566	131.34	57	8.05
chr8:90983090-90984625	chr8	90983090	90984625	115.28	68	7.27	promoter	2	NM_004337,NM_001126111,	OSGIN2,OSGIN2,	734,734,
chr8:91726570-91728158	chr8	91726570	91728158	129.92	78	5.76	promoter	2	NM_001008495,NM_001146273,	TMEM64,TMEM64,	169200,169200,
chr9:114134880-114136159	chr9	114134880	114136159	89.5	48	5.79	promoter	1	NM_005156,	ROD1,	9991,
chr9:133367851-133368844	chr9	133367851	133368844	89.75	38	6.34	promoter	5	NM_001077365,NM_001077366,NM_001136113,NM_001136114,NM_007171,	POMT1,POMT1,POMT1,POMT1,POMT1,	10585,10585,10585,10585,10585,
chr9:138804959-138806804	chr9	138804959	138806804	131.77	88	6.13	promoter	1	NM_032928,	TMEM141,	85014,
chr9:139632021-139633388	chr9	139632021	139633388	85.15	56	5.73	promoter	3	NM_032937,NM_001145527,NM_024757,	C9orf37,EHMT1,EHMT1,	85026,79813,79813,
chr9:36125703-36127420	chr9	36125703	36127420	84.86	65	4.73	promoter	1	NM_022343,	GLIPR2,	152007,
chrX:153371303-153372803	chrX	153371303	153372803	104.54	74	7.63	promoter	3	NM_001142391,NM_001142392,NM_019848,	SLC10A3,SLC10A3,SLC10A3,	8273,8273,8273,
chrX:69426163-69427181	chrX	69426163	69427181	164.21	53	9.34	promoter	2	NM_016484,NM_012310,	PDZD11,KIF4A,	51248,24137,
