# Supplementary material for: A role for BMP-induced homeobox gene MIXL1 in acute myelogenous leukemia and identification of type I BMP receptor as a potential target for therapy
Source: Oncotarget. 2014 Dec 17;5(24):12675–93. doi: 10.18632/oncotarget.2564 (PMC4350356; doi:10.18632/oncotarget.2564)
Supplement: Supplementary file 3 [file oncotarget-05-12675-s003.xlsx]

## Sheet: Sheet0
	Supplementary Table S3- HG133A Expression
Symbol	Entrez Gene Name	Affymetrix	Fold Change	Location	Type(s)
A2M	alpha-2-macroglobulin	1558450_at	1.250	Extracellular Space	transporter
A4GALT	alpha 1,4-galactosyltransferase	219488_at	1.480	Cytoplasm	enzyme
AANAT	aralkylamine N-acetyltransferase	207225_at	1.260	Cytoplasm	enzyme
AARS	alanyl-tRNA synthetase	201000_at	-1.300	Cytoplasm	enzyme
AARSD1	alanyl-tRNA synthetase domain containing 1	238740_at	1.590	unknown	other
ABCA1	ATP-binding cassette, sub-family A (ABC1), member 1	1570279_at	2.090	Plasma Membrane	transporter
ABCA2	ATP-binding cassette, sub-family A (ABC1), member 2	210100_s_at	1.240	Plasma Membrane	transporter
ABCA3	ATP-binding cassette, sub-family A (ABC1), member 3	204343_at	-1.400	Plasma Membrane	transporter
ABCA6	ATP-binding cassette, sub-family A (ABC1), member 6	217504_at	-2.880	Plasma Membrane	transporter
ABCB1	ATP-binding cassette, sub-family B (MDR/TAP), member 1	209993_at	-1.300	Plasma Membrane	transporter
ABCB11	--	211224_s_at	1.320	unknown	other
ABCB4	ATP-binding cassette, sub-family B (MDR/TAP), member 4	207819_s_at	-1.330	Plasma Membrane	transporter
ABCB9	ATP-binding cassette, sub-family B (MDR/TAP), member 9	1555323_at	-1.980	Cytoplasm	transporter
ABCC1	ATP-binding cassette, sub-family C (CFTR/MRP), member 1	202805_s_at	-1.280	Plasma Membrane	transporter
ABCC2	ATP-binding cassette, sub-family C (CFTR/MRP), member 2	206155_at	-2.630	Plasma Membrane	transporter
ABCC3	ATP-binding cassette, sub-family C (CFTR/MRP), member 3	208161_s_at	-3.080	Plasma Membrane	transporter
ABCC5	ATP-binding cassette, sub-family C (CFTR/MRP), member 5	1558460_at	1.420	Plasma Membrane	transporter
ABCC6	ATP-binding cassette, sub-family C (CFTR/MRP), member 6	208480_s_at	1.640	Plasma Membrane	transporter
ABCC8	ATP-binding cassette, sub-family C (CFTR/MRP), member 8	210245_at	-1.550	Plasma Membrane	transporter
ABCD1	ATP-binding cassette, sub-family D (ALD), member 1	216418_at	-2.790	Plasma Membrane	transporter
ABCD2	ATP-binding cassette, sub-family D (ALD), member 2	207583_at	1.950	Cytoplasm	transporter
ABCD3	ATP-binding cassette, sub-family D (ALD), member 3	1554878_a_at	1.490	Cytoplasm	transporter
ABCF2	--	209246_at	-1.640	unknown	other
ABCG1	ATP-binding cassette, sub-family G (WHITE), member 1	232081_at	-1.850	Plasma Membrane	transporter
ABCG2	ATP-binding cassette, sub-family G (WHITE), member 2	209735_at	1.250	Plasma Membrane	transporter
ABCG5	ATP-binding cassette, sub-family G (WHITE), member 5	220383_at	1.730	Plasma Membrane	transporter
ABCG8	ATP-binding cassette, sub-family G (WHITE), member 8	231751_at	1.910	Plasma Membrane	transporter
ABHD11	abhydrolase domain containing 11	1552800_at	1.300	Cytoplasm	enzyme
ABI1	abl-interactor 1	1559890_a_at	-1.510	Cytoplasm	other
ABI3BP	ABI family, member 3 (NESH) binding protein	223395_at	1.640	Extracellular Space	other
ABLIM1	actin binding LIM protein 1	200965_s_at	-1.700	Cytoplasm	other
ABO	ABO blood group (transferase A, alpha 1-3-N-acetylgalactosaminyltransferase; transferase B, alpha 1-3-galactosyltransferase)	216716_at	1.270	Plasma Membrane	enzyme
ABP1	amiloride binding protein 1 (amine oxidase (copper-containing))	203559_s_at	1.290	Extracellular Space	enzyme
ACAA1	acetyl-CoA acyltransferase 1	214274_s_at	-1.230	Cytoplasm	enzyme
ACACA	acetyl-CoA carboxylase alpha	212186_at	-1.250	Cytoplasm	enzyme
ACACB	acetyl-CoA carboxylase beta	1552616_a_at	-1.390	Cytoplasm	enzyme
ACADL	acyl-CoA dehydrogenase, long chain	206068_s_at	1.650	Cytoplasm	enzyme
ACADS	acyl-CoA dehydrogenase, C-2 to C-3 short chain	202366_at	1.460	Cytoplasm	enzyme
ACADVL	acyl-CoA dehydrogenase, very long chain	200710_at	-1.250	Cytoplasm	enzyme
ACAN	aggrecan	1554950_at	-1.560	Extracellular Space	other
ACAT1	acetyl-CoA acetyltransferase 1	1554947_at	1.690	Cytoplasm	enzyme
ACCS	1-aminocyclopropane-1-carboxylate synthase homolog (Arabidopsis)(non-functional)	228264_at	2.080	unknown	enzyme
ACE	angiotensin I converting enzyme (peptidyl-dipeptidase A) 1	209749_s_at	-1.820	Plasma Membrane	peptidase
ACE2	angiotensin I converting enzyme (peptidyl-dipeptidase A) 2	222257_s_at	1.410	Plasma Membrane	peptidase
ACHE	--	205377_s_at	-1.250	unknown	other
ACLY	ATP citrate lyase	210337_s_at	-1.410	Cytoplasm	enzyme
ACMSD	aminocarboxymuconate semialdehyde decarboxylase	230602_at	1.230	Cytoplasm	enzyme
ACO1	aconitase 1, soluble	207071_s_at	-1.220	Cytoplasm	enzyme
ACO2	aconitase 2, mitochondrial	217307_at	-1.480	Cytoplasm	enzyme
ACOT7	acyl-CoA thioesterase 7	208002_s_at	-1.270	Cytoplasm	enzyme
ACOT8	acyl-CoA thioesterase 8	204212_at	-1.400	Cytoplasm	enzyme
ACOX1	acyl-CoA oxidase 1, palmitoyl	209601_at	4.160	Cytoplasm	enzyme
ACPP	acid phosphatase, prostate	237030_at	1.680	Extracellular Space	phosphatase
ACSL4	acyl-CoA synthetase long-chain family member 4	1557419_a_at	3.080	Cytoplasm	enzyme
ACSM3	acyl-CoA synthetase medium-chain family member 3	205942_s_at	-1.300	Cytoplasm	enzyme
ACTA2	actin, alpha 2, smooth muscle, aorta	243140_at	1.810	Cytoplasm	other
ACTN1	actinin, alpha 1	211160_x_at	-1.330	Cytoplasm	other
ACTN4	actinin, alpha 4	200601_at	-1.290	Cytoplasm	other
ACTR5	ARP5 actin-related protein 5 homolog (yeast)	222147_s_at	-1.340	unknown	other
ACTR6	ARP6 actin-related protein 6 homolog (yeast)	241794_at	1.470	unknown	transporter
ACVR1	activin A receptor, type I	203935_at	1.560	Plasma Membrane	kinase
ACVR1B	activin A receptor, type IB	208218_s_at	-1.620	Plasma Membrane	kinase
ACVR2A	activin A receptor, type IIA	228416_at	1.440	Plasma Membrane	kinase
ACVR2B	activin A receptor, type IIB	236126_at	-1.470	Plasma Membrane	kinase
ADA	adenosine deaminase	216705_s_at	-1.480	Cytoplasm	enzyme
ADAM10	ADAM metallopeptidase domain 10	214895_s_at	1.380	Plasma Membrane	peptidase
ADAM11	ADAM metallopeptidase domain 11	207880_at	-1.380	Plasma Membrane	peptidase
ADAM12	ADAM metallopeptidase domain 12	215613_at	1.490	Plasma Membrane	peptidase
ADAM17	ADAM metallopeptidase domain 17	205746_s_at	-1.560	Plasma Membrane	peptidase
ADAM19	ADAM metallopeptidase domain 19	221128_at	1.500	Plasma Membrane	peptidase
ADAM21	ADAM metallopeptidase domain 21	207665_at	1.620	Plasma Membrane	peptidase
ADAM23	ADAM metallopeptidase domain 23	244463_at	1.670	Plasma Membrane	peptidase
ADAM28	ADAM metallopeptidase domain 28	208268_at	1.340	Plasma Membrane	peptidase
ADAMDEC1	ADAM-like, decysin 1	206134_at	1.370	Extracellular Space	peptidase
ADAMTS1	ADAM metallopeptidase with thrombospondin type 1 motif, 1	222162_s_at	-2.370	Extracellular Space	peptidase
ADAMTS15	ADAM metallopeptidase with thrombospondin type 1 motif, 15	1553427_at	-1.650	Extracellular Space	peptidase
ADAMTS5	ADAM metallopeptidase with thrombospondin type 1 motif, 5	229357_at	1.280	Extracellular Space	peptidase
ADAMTS6	ADAM metallopeptidase with thrombospondin type 1 motif, 6	1570351_at	1.250	Extracellular Space	peptidase
ADAMTS9	ADAM metallopeptidase with thrombospondin type 1 motif, 9	233928_at	1.490	Extracellular Space	peptidase
ADARB1	adenosine deaminase, RNA-specific, B1	209979_at	8.170	Nucleus	enzyme
ADCY1	adenylate cyclase 1 (brain)	235049_at	-2.000	Plasma Membrane	enzyme
ADCY3	adenylate cyclase 3	209320_at	1.300	Plasma Membrane	enzyme
ADCY9	--	204498_s_at	-1.340	unknown	other
ADCYAP1	adenylate cyclase activating polypeptide 1 (pituitary)	230237_at	1.560	Extracellular Space	other
ADD1	adducin 1 (alpha)	214726_x_at	-1.420	Cytoplasm	other
ADD2	adducin 2 (beta)	239530_at	1.630	Cytoplasm	other
ADD3	adducin 3 (gamma)	205882_x_at	-1.690	Cytoplasm	other
ADH4	alcohol dehydrogenase 4 (class II), pi polypeptide	231703_s_at	1.780	Cytoplasm	enzyme
ADH7	alcohol dehydrogenase 7 (class IV), mu or sigma polypeptide	210505_at	1.510	Cytoplasm	enzyme
ADIPOR1	adiponectin receptor 1	217748_at	-1.250	Plasma Membrane	transmembrane receptor
ADM	adrenomedullin	202912_at	-2.110	Extracellular Space	other
ADM2	adrenomedullin 2	220538_at	1.590	Extracellular Space	other
ADORA1	adenosine A1 receptor	205481_at	-1.210	Plasma Membrane	G-protein coupled receptor
ADORA3	adenosine A3 receptor	223660_at	-1.350	Plasma Membrane	G-protein coupled receptor
ADPGK	ADP-dependent glucokinase	224455_s_at	1.220	unknown	kinase
ADRA2A	--	209869_at	1.440	unknown	other
ADRB1	adrenoceptor beta 1	208214_at	-1.420	Plasma Membrane	G-protein coupled receptor
ADRB2	adrenoceptor beta 2, surface	206170_at	1.850	Plasma Membrane	G-protein coupled receptor
ADRBK1	adrenergic, beta, receptor kinase 1	201401_s_at	-1.580	Cytoplasm	kinase
ADSS	adenylosuccinate synthase	227310_at	1.700	Cytoplasm	enzyme
ADSSL1	adenylosuccinate synthase like 1	226325_at	1.560	Cytoplasm	enzyme
AEBP1	AE binding protein 1	201792_at	1.240	Nucleus	peptidase
AEBP2	--	235184_at	1.520	unknown	other
AES	amino-terminal enhancer of split	217729_s_at	-1.200	Nucleus	transcription regulator
AFF1	AF4/FMR2 family, member 1	211826_s_at	1.390	Nucleus	transcription regulator
AFF4	AF4/FMR2 family, member 4	232864_s_at	1.750	Nucleus	transcription regulator
AFG3L1P	--	1559863_a_at	1.420	unknown	other
AFP	alpha-fetoprotein	204694_at	1.570	Extracellular Space	transporter
AGAP1	ArfGAP with GTPase domain, ankyrin repeat and PH domain 1	228240_at	1.240	Cytoplasm	enzyme
AGAP3	ArfGAP with GTPase domain, ankyrin repeat and PH domain 3	225789_at	-1.350	Nucleus	transcription regulator
AGER	advanced glycosylation end product-specific receptor	217046_s_at	1.550	Plasma Membrane	transmembrane receptor
AGL	amylo-alpha-1, 6-glucosidase, 4-alpha-glucanotransferase	203566_s_at	-1.230	Cytoplasm	enzyme
AGMAT	agmatine ureohydrolase (agmatinase)	222930_s_at	-1.200	Cytoplasm	enzyme
AGO1	argonaute RISC catalytic component 1	222576_s_at	1.480	Cytoplasm	translation regulator
AGO2	argonaute RISC catalytic component 2	225827_at	-1.240	Cytoplasm	translation regulator
AGPAT1	1-acylglycerol-3-phosphate O-acyltransferase 1	32836_at	-1.500	Cytoplasm	enzyme
AGPAT3	1-acylglycerol-3-phosphate O-acyltransferase 3	219723_x_at	-1.700	Cytoplasm	enzyme
AGR2	anterior gradient 2 homolog (Xenopus laevis)	228969_at	-1.710	Extracellular Space	other
AGRN	agrin	212285_s_at	1.790	Plasma Membrane	other
AGTR2	angiotensin II receptor, type 2	222321_at	1.610	Plasma Membrane	G-protein coupled receptor
AGTRAP	angiotensin II receptor-associated protein	1555736_a_at	-1.350	Plasma Membrane	G-protein coupled receptor
AHCY	adenosylhomocysteinase	200903_s_at	-1.360	Cytoplasm	enzyme
AHCYL1	adenosylhomocysteinase-like 1	200849_s_at	-1.300	Cytoplasm	enzyme
AHNAK	AHNAK nucleoprotein	1563560_at	1.610	Nucleus	other
AHRR	aryl-hydrocarbon receptor repressor	229354_at	1.370	Nucleus	other
AHSG	alpha-2-HS-glycoprotein	210929_s_at	1.480	Extracellular Space	other
AIF1	allograft inflammatory factor 1	209901_x_at	-1.300	Nucleus	other
AIFM1	apoptosis-inducing factor, mitochondrion-associated, 1	205512_s_at	-1.490	Cytoplasm	enzyme
AIFM2	apoptosis-inducing factor, mitochondrion-associated, 2	224461_s_at	-1.210	Cytoplasm	enzyme
AIM2	absent in melanoma 2	206513_at	-1.360	Cytoplasm	other
AIMP2	aminoacyl tRNA synthetase complex-interacting multifunctional protein 2	209971_x_at	-1.220	Plasma Membrane	other
AIP	aryl hydrocarbon receptor interacting protein	201781_s_at	-1.270	Nucleus	transcription regulator
AJUBA	ajuba LIM protein	225807_at	-1.810	Nucleus	transcription regulator
AK2	adenylate kinase 2	212174_at	-1.310	Cytoplasm	kinase
AK4	adenylate kinase 4	230630_at	1.510	Cytoplasm	kinase
AKAP1	A kinase (PRKA) anchor protein 1	210625_s_at	-1.420	Cytoplasm	other
AKAP12	A kinase (PRKA) anchor protein 12	1555395_at	1.500	Cytoplasm	transporter
AKAP13	A kinase (PRKA) anchor protein 13	224884_at	-1.570	Cytoplasm	other
AKAP2/PALM2-AKAP2	--	202759_s_at	-1.460	unknown	other
AKAP3	A kinase (PRKA) anchor protein 3	207344_at	-1.430	Cytoplasm	other
AKR1A1	aldo-keto reductase family 1, member A1 (aldehyde reductase)	241978_at	1.280	Cytoplasm	enzyme
AKR1B10	aldo-keto reductase family 1, member B10 (aldose reductase)	206561_s_at	-1.670	Cytoplasm	enzyme
AKR1C1/AKR1C2	aldo-keto reductase family 1, member C2	1562102_at	-2.930	Cytoplasm	enzyme
AKR1C4	aldo-keto reductase family 1, member C4	210558_at	1.230	Cytoplasm	enzyme
AKR7A2	aldo-keto reductase family 7, member A2 (aflatoxin aldehyde reductase)	202139_at	-1.380	Cytoplasm	enzyme
AKR7A3	aldo-keto reductase family 7, member A3 (aflatoxin aldehyde reductase)	206469_x_at	-1.310	Cytoplasm	enzyme
AKT2	v-akt murine thymoma viral oncogene homolog 2	211453_s_at	1.910	Cytoplasm	kinase
AKT3	v-akt murine thymoma viral oncogene homolog 3 (protein kinase B, gamma)	242879_x_at	1.570	Cytoplasm	kinase
AKTIP	AKT interacting protein	223894_s_at	-1.400	Cytoplasm	other
ALAS1	--	205633_s_at	-1.400	unknown	other
ALAS2	aminolevulinate, delta-, synthase 2	216568_x_at	1.790	Cytoplasm	enzyme
ALB	albumin	211298_s_at	2.410	Extracellular Space	transporter
ALCAM	activated leukocyte cell adhesion molecule	1569362_at	1.440	Plasma Membrane	other
ALDH1A1	aldehyde dehydrogenase 1 family, member A1	212224_at	-1.760	Cytoplasm	enzyme
ALDH1A2	aldehyde dehydrogenase 1 family, member A2	207015_s_at	1.220	Cytoplasm	enzyme
ALDH1B1	aldehyde dehydrogenase 1 family, member B1	209645_s_at	-1.350	Cytoplasm	enzyme
ALDH6A1	aldehyde dehydrogenase 6 family, member A1	204289_at	2.330	Cytoplasm	enzyme
ALDH7A1	aldehyde dehydrogenase 7 family, member A1	208950_s_at	1.240	Cytoplasm	enzyme
ALDH9A1	aldehyde dehydrogenase 9 family, member A1	201612_at	-1.240	Cytoplasm	enzyme
ALDOA	aldolase A, fructose-bisphosphate	238996_x_at	-1.230	Cytoplasm	enzyme
ALDOB	aldolase B, fructose-bisphosphate	243901_at	1.640	Cytoplasm	enzyme
ALG3	ALG3, alpha-1,3- mannosyltransferase	207396_s_at	-1.250	Cytoplasm	enzyme
ALG5	ALG5, dolichyl-phosphate beta-glucosyltransferase	222556_at	1.900	Cytoplasm	enzyme
ALK	anaplastic lymphoma receptor tyrosine kinase	208212_s_at	1.790	Plasma Membrane	kinase
ALMS1	Alstrom syndrome 1	214707_x_at	1.320	Cytoplasm	other
ALOX15B	arachidonate 15-lipoxygenase, type B	1555416_a_at	1.690	Cytoplasm	enzyme
ALOX5	arachidonate 5-lipoxygenase	204446_s_at	1.470	Cytoplasm	enzyme
ALOX5AP	arachidonate 5-lipoxygenase-activating protein	204174_at	1.430	Plasma Membrane	other
ALPI	alkaline phosphatase, intestinal	211618_s_at	1.960	Plasma Membrane	phosphatase
ALPPL2	alkaline phosphatase, placental-like 2	210431_at	-1.550	Plasma Membrane	phosphatase
ALX4	ALX homeobox 4	208330_at	-1.500	Nucleus	transcription regulator
AMACR	alpha-methylacyl-CoA racemase	217113_at	1.330	Cytoplasm	enzyme
AMBN	ameloblastin (enamel matrix protein)	221114_at	-1.260	Extracellular Space	growth factor
AMBRA1	autophagy/beclin-1 regulator 1	234237_s_at	1.230	Cytoplasm	other
AMELX	amelogenin, X-linked	208410_x_at	1.470	Extracellular Space	growth factor
AMICA1	adhesion molecule, interacts with CXADR antigen 1	228094_at	1.310	Plasma Membrane	other
AMIGO1	adhesion molecule with Ig-like domain 1	226718_at	1.240	unknown	other
AMPD1	adenosine monophosphate deaminase 1	206121_at	1.260	Cytoplasm	enzyme
AMPD3	adenosine monophosphate deaminase 3	207992_s_at	-1.500	Cytoplasm	enzyme
AMPH	amphiphysin	205257_s_at	1.290	Plasma Membrane	other
ANG	angiogenin, ribonuclease, RNase A family, 5	205141_at	-1.760	Extracellular Space	enzyme
ANGPT1	angiopoietin 1	205609_at	1.680	Extracellular Space	growth factor
ANGPT2	angiopoietin 2	211148_s_at	-1.800	Extracellular Space	growth factor
ANGPTL2	angiopoietin-like 2	219514_at	-1.490	Extracellular Space	other
ANGPTL3	angiopoietin-like 3	243799_x_at	1.290	Extracellular Space	growth factor
ANGPTL4	angiopoietin-like 4	221009_s_at	-1.620	Extracellular Space	other
ANK2	--	232606_at	-1.440	unknown	other
ANK3	ankyrin 3, node of Ranvier (ankyrin G)	238786_at	1.710	Plasma Membrane	other
ANKH	ankylosis, progressive homolog (mouse)	1560370_x_at	-1.750	Plasma Membrane	transporter
ANKIB1	ankyrin repeat and IBR domain containing 1	243181_at	1.660	Nucleus	transcription regulator
ANKRD1	ankyrin repeat domain 1 (cardiac muscle)	206029_at	-1.230	Cytoplasm	transcription regulator
ANKRD12	ankyrin repeat domain 12	212286_at	-1.420	Nucleus	other
ANKRD2	ankyrin repeat domain 2 (stretch responsive muscle)	221232_s_at	-1.390	Nucleus	transcription regulator
ANKRD29	ankyrin repeat domain 29	238332_at	1.600	unknown	other
ANKRD52	ankyrin repeat domain 52	228257_at	-1.400	Nucleus	transcription regulator
ANP32A	acidic (leucine-rich) nuclear phosphoprotein 32 family, member A	201043_s_at	-1.620	Nucleus	other
ANPEP	alanyl (membrane) aminopeptidase	234576_at	1.740	Plasma Membrane	peptidase
ANTXR1	anthrax toxin receptor 1	234430_at	-1.440	Plasma Membrane	transmembrane receptor
ANTXR2	anthrax toxin receptor 2	225524_at	-1.220	Plasma Membrane	transmembrane receptor
ANXA1	annexin A1	201012_at	-1.520	Plasma Membrane	other
ANXA11	annexin A11	206200_s_at	-1.410	Nucleus	other
ANXA13	annexin A13	208323_s_at	-1.940	Plasma Membrane	other
ANXA2	annexin A2	1568126_at	1.490	Plasma Membrane	other
ANXA3	annexin A3	209369_at	-1.200	Cytoplasm	enzyme
ANXA5	annexin A5	200782_at	-1.330	Plasma Membrane	other
ANXA6	annexin A6	200982_s_at	-1.690	Plasma Membrane	other
ANXA8L2 (includes others)	annexin A8-like 2	1557094_at	2.140	Plasma Membrane	other
ANXA9	--	210085_s_at	-1.250	unknown	other
AOC3	amine oxidase, copper containing 3 (vascular adhesion protein 1)	204894_s_at	1.270	Plasma Membrane	enzyme
AOX1	aldehyde oxidase 1	205082_s_at	1.230	Cytoplasm	enzyme
AP1M1	adaptor-related protein complex 1, mu 1 subunit	223024_at	-1.370	Cytoplasm	transporter
AP1S2	adaptor-related protein complex 1, sigma 2 subunit	230413_s_at	1.470	Cytoplasm	transporter
AP2B1	adaptor-related protein complex 2, beta 1 subunit	200612_s_at	-1.410	Cytoplasm	transporter
AP2M1	adaptor-related protein complex 2, mu 1 subunit	200613_at	-1.230	Cytoplasm	transporter
AP2S1	adaptor-related protein complex 2, sigma 1 subunit	208074_s_at	-1.410	Cytoplasm	transporter
AP3B1	adaptor-related protein complex 3, beta 1 subunit	203141_s_at	-1.240	Cytoplasm	transporter
AP3D1	adaptor-related protein complex 3, delta 1 subunit	208710_s_at	-1.580	Cytoplasm	transporter
AP3M1	adaptor-related protein complex 3, mu 1 subunit	222516_at	-1.250	Cytoplasm	transporter
AP3M2	adaptor-related protein complex 3, mu 2 subunit	203410_at	1.270	Cytoplasm	transporter
APBA2	amyloid beta (A4) precursor protein-binding, family A, member 2	209871_s_at	2.290	Cytoplasm	transporter
APBB1	amyloid beta (A4) precursor protein-binding, family B, member 1 (Fe65)	202652_at	1.900	Cytoplasm	transcription regulator
APBB1IP	amyloid beta (A4) precursor protein-binding, family B, member 1 interacting protein	219994_at	1.380	Cytoplasm	other
APC	adenomatous polyposis coli	215310_at	-2.000	Nucleus	enzyme
APCDD1	adenomatosis polyposis coli down-regulated 1	225016_at	1.530	Plasma Membrane	other
APCS	amyloid P component, serum	206350_at	1.350	Extracellular Space	other
APEX1	APEX nuclease (multifunctional DNA repair enzyme) 1	210027_s_at	-1.280	Nucleus	enzyme
APH1A	anterior pharynx defective 1 homolog A (C. elegans)	1554417_s_at	-1.650	Cytoplasm	peptidase
APLN	apelin	244166_at	-1.500	Extracellular Space	other
APLNR	apelin receptor	213592_at	1.350	Plasma Membrane	G-protein coupled receptor
APOA1	--	217073_x_at	1.820	unknown	other
APOBEC3A	apolipoprotein B mRNA editing enzyme, catalytic polypeptide-like 3A	210873_x_at	1.310	Cytoplasm	enzyme
APOBEC3B	apolipoprotein B mRNA editing enzyme, catalytic polypeptide-like 3B	206632_s_at	1.310	Cytoplasm	enzyme
APOBEC3F	apolipoprotein B mRNA editing enzyme, catalytic polypeptide-like 3F	214994_at	3.890	Cytoplasm	enzyme
APOBEC3G	apolipoprotein B mRNA editing enzyme, catalytic polypeptide-like 3G	215579_at	14.080	Nucleus	enzyme
APOC1	apolipoprotein C-I	213553_x_at	1.420	Extracellular Space	transporter
APOC3	--	205820_s_at	-4.650	unknown	other
APOD	apolipoprotein D	201525_at	-1.220	Extracellular Space	transporter
APOE	apolipoprotein E	212874_at	1.770	Extracellular Space	transporter
APOH	apolipoprotein H (beta-2-glycoprotein I)	231359_at	2.200	Extracellular Space	transporter
APOL6	apolipoprotein L, 6	241869_at	-1.950	Extracellular Space	transporter
APOM	apolipoprotein M	214910_s_at	1.450	Plasma Membrane	transporter
APOOL	apolipoprotein O-like	244187_at	1.520	Extracellular Space	other
APP	amyloid beta (A4) precursor protein	214953_s_at	1.200	Plasma Membrane	other
APPBP2	amyloid beta precursor protein (cytoplasmic tail) binding protein 2	202631_s_at	1.330	Cytoplasm	other
APPL2	adaptor protein, phosphotyrosine interaction, PH domain and leucine zipper containing 2	218218_at	-1.480	Cytoplasm	other
APRT	adenine phosphoribosyltransferase	203219_s_at	-1.330	Cytoplasm	enzyme
AQP2	aquaporin 2 (collecting duct)	236630_at	-1.470	Plasma Membrane	transporter
AQP4	aquaporin 4	210906_x_at	-1.670	Plasma Membrane	transporter
AQP5	aquaporin 5	213611_at	1.240	Plasma Membrane	transporter
AQP7	aquaporin 7	206955_at	1.500	Plasma Membrane	transporter
AREG/AREGB	amphiregulin	215564_at	1.390	Extracellular Space	growth factor
ARF1	ADP-ribosylation factor 1	232175_at	1.260	Cytoplasm	enzyme
ARF6	ADP-ribosylation factor 6	214182_at	1.330	Plasma Membrane	transporter
ARFGAP2	ADP-ribosylation factor GTPase activating protein 2	211975_at	-1.250	Nucleus	other
ARFGEF2	ADP-ribosylation factor guanine nucleotide-exchange factor 2 (brefeldin A-inhibited)	215927_at	1.300	Cytoplasm	other
ARG1	arginase, liver	206177_s_at	1.450	Cytoplasm	enzyme
ARG2	arginase, type II	203945_at	1.410	Cytoplasm	enzyme
ARHGAP1	Rho GTPase activating protein 1	217153_at	-1.610	Cytoplasm	other
ARHGAP29	Rho GTPase activating protein 29	1560318_at	1.590	Cytoplasm	other
ARHGDIA	Rho GDP dissociation inhibitor (GDI) alpha	201168_x_at	-1.760	Cytoplasm	other
ARHGEF1	Rho guanine nucleotide exchange factor (GEF) 1	203055_s_at	-1.440	Cytoplasm	other
ARHGEF12	Rho guanine nucleotide exchange factor (GEF) 12	234544_at	3.230	Cytoplasm	other
ARHGEF18	Rho/Rac guanine nucleotide exchange factor (GEF) 18	213039_at	-1.370	Cytoplasm	other
ARHGEF2	Rho/Rac guanine nucleotide exchange factor (GEF) 2	1554783_s_at	-1.440	Cytoplasm	other
ARHGEF26	Rho guanine nucleotide exchange factor (GEF) 26	222121_at	1.740	Plasma Membrane	other
ARHGEF3	Rho guanine nucleotide exchange factor (GEF) 3	218501_at	1.780	Cytoplasm	other
ARHGEF7	Rho guanine nucleotide exchange factor (GEF) 7	235412_at	2.080	Cytoplasm	other
ARID1A	AT rich interactive domain 1A (SWI-like)	210649_s_at	-1.640	Nucleus	transcription regulator
ARID1B	AT rich interactive domain 1B (SWI1-like)	225181_at	1.270	Nucleus	transcription regulator
ARID2	AT rich interactive domain 2 (ARID, RFX-like)	231090_s_at	1.450	Nucleus	transcription regulator
ARID4B	AT rich interactive domain 4B (RBP1-like)	224322_at	2.300	Nucleus	other
ARID5B	AT rich interactive domain 5B (MRF1-like)	1558001_s_at	1.640	Nucleus	transcription regulator
ARL3	ADP-ribosylation factor-like 3	213433_at	-1.270	Cytoplasm	enzyme
ARL4A	ADP-ribosylation factor-like 4A	205020_s_at	-1.500	Nucleus	enzyme
ARL4C	--	202208_s_at	1.590	unknown	other
ARNT	aryl hydrocarbon receptor nuclear translocator	233724_at	1.320	Nucleus	transcription regulator
ARPP21	cAMP-regulated phosphoprotein, 21kDa	220359_s_at	-1.830	Cytoplasm	other
ARRB1	arrestin, beta 1	222756_s_at	-1.410	Cytoplasm	other
ARRDC4	--	225283_at	1.540	unknown	other
ARSA	arylsulfatase A	236541_at	-1.440	Cytoplasm	enzyme
ARSB	arylsulfatase B	232197_x_at	1.620	Cytoplasm	enzyme
ARX	aristaless related homeobox	231020_at	-2.310	Nucleus	transcription regulator
ASAH1	N-acylsphingosine amidohydrolase (acid ceramidase) 1	210979_at	-1.300	Cytoplasm	enzyme
ASAP1	ArfGAP with SH3 domain, ankyrin repeat and PH domain 1	224796_at	-1.340	Plasma Membrane	other
ASB2	ankyrin repeat and SOCS box containing 2	233857_s_at	-1.260	Nucleus	transcription regulator
ASCL1	achaete-scute complex homolog 1 (Drosophila)	213768_s_at	1.420	Nucleus	transcription regulator
ASF1B	ASF1 anti-silencing function 1 homolog B (S. cerevisiae)	218115_at	-1.250	Nucleus	other
ASIC1	acid-sensing (proton-gated) ion channel 1	37953_s_at	1.280	Plasma Membrane	ion channel
ASIC2	acid-sensing (proton-gated) ion channel 2	206690_at	1.300	Plasma Membrane	ion channel
ASIP	agouti signaling protein	214498_at	-1.830	Extracellular Space	other
ASL	argininosuccinate lyase	204608_at	-1.540	Cytoplasm	enzyme
ASMT	--	206779_s_at	1.520	unknown	other
ASPM	asp (abnormal spindle) homolog, microcephaly associated (Drosophila)	239002_at	-1.550	Nucleus	other
ASS1	argininosuccinate synthase 1	207076_s_at	-1.490	Cytoplasm	enzyme
ATAD2	ATPase family, AAA domain containing 2	218782_s_at	1.280	Nucleus	other
ATAD3A/ATAD3B	ATPase family, AAA domain containing 3A	219068_x_at	-1.410	Nucleus	other
ATF2	activating transcription factor 2	205446_s_at	-1.520	Nucleus	transcription regulator
ATF3	activating transcription factor 3	1554420_at	-1.220	Nucleus	transcription regulator
ATF4	activating transcription factor 4 (tax-responsive enhancer element B67)	200779_at	-1.270	Nucleus	transcription regulator
ATF5	activating transcription factor 5	204998_s_at	-1.550	Nucleus	transcription regulator
ATF6	activating transcription factor 6	231927_at	1.890	Cytoplasm	transcription regulator
ATF7	activating transcription factor 7	244587_at	1.430	Nucleus	transcription regulator
ATG16L2	autophagy related 16-like 2 (S. cerevisiae)	229389_at	1.330	Extracellular Space	other
ATG5	autophagy related 5	202512_s_at	-1.210	Cytoplasm	other
ATM	ataxia telangiectasia mutated	1570352_at	2.920	Nucleus	kinase
ATOH1	atonal homolog 1 (Drosophila)	221336_at	-1.650	Nucleus	transcription regulator
ATOH7	atonal homolog 7 (Drosophila)	1552879_a_at	-1.210	unknown	other
ATOH8	atonal homolog 8 (Drosophila)	228890_at	1.340	unknown	other
ATOX1	ATX1 antioxidant protein 1 homolog (yeast)	203454_s_at	-1.230	Cytoplasm	transporter
ATP10D	--	213238_at	-1.250	unknown	other
ATP11A	ATPase, class VI, type 11A	241603_at	1.410	Plasma Membrane	transporter
ATP11C	ATPase, class VI, type 11C	242690_at	-1.500	Plasma Membrane	transporter
ATP12A	ATPase, H+/K+ transporting, nongastric, alpha polypeptide	207367_at	1.350	Plasma Membrane	transporter
ATP13A3	ATPase type 13A3	219558_at	1.410	Extracellular Space	transporter
ATP1A1	ATPase, Na+/K+ transporting, alpha 1 polypeptide	244606_at	-1.470	Plasma Membrane	transporter
ATP1A2	ATPase, Na+/K+ transporting, alpha 2 polypeptide	203296_s_at	2.210	Plasma Membrane	transporter
ATP1A3	ATPase, Na+/K+ transporting, alpha 3 polypeptide	214432_at	-1.310	Plasma Membrane	transporter
ATP1B3	ATPase, Na+/K+ transporting, beta 3 polypeptide	226570_at	1.610	Plasma Membrane	transporter
ATP2A2	ATPase, Ca++ transporting, cardiac muscle, slow twitch 2	239996_x_at	1.220	Cytoplasm	transporter
ATP2A3	ATPase, Ca++ transporting, ubiquitous	207522_s_at	-2.190	Cytoplasm	transporter
ATP2B1	ATPase, Ca++ transporting, plasma membrane 1	212930_at	1.370	Plasma Membrane	transporter
ATP2B2	ATPase, Ca++ transporting, plasma membrane 2	216120_s_at	-2.410	Plasma Membrane	transporter
ATP2B3	ATPase, Ca++ transporting, plasma membrane 3	215911_x_at	-1.280	Plasma Membrane	transporter
ATP2B4	ATPase, Ca++ transporting, plasma membrane 4	212135_s_at	-1.530	Plasma Membrane	transporter
ATP5A1	ATP synthase, H+ transporting, mitochondrial F1 complex, alpha subunit 1, cardiac muscle	1569891_at	-1.670	Cytoplasm	transporter
ATP5D	ATP synthase, H+ transporting, mitochondrial F1 complex, delta subunit	213041_s_at	-1.470	Cytoplasm	transporter
ATP5J2	ATP synthase, H+ transporting, mitochondrial Fo complex, subunit F2	1558179_at	1.220	Cytoplasm	transporter
ATP5S	ATP synthase, H+ transporting, mitochondrial Fo complex, subunit s (factor B)	238799_at	1.650	Cytoplasm	transporter
ATP6AP1	ATPase, H+ transporting, lysosomal accessory protein 1	207809_s_at	-1.340	Cytoplasm	transporter
ATP6AP2	ATPase, H+ transporting, lysosomal accessory protein 2	201442_s_at	1.240	Cytoplasm	transporter
ATP6V0A1	ATPase, H+ transporting, lysosomal V0 subunit a1	212383_at	1.250	Cytoplasm	transporter
ATP6V0B	ATPase, H+ transporting, lysosomal 21kDa, V0 subunit b	200078_s_at	-1.320	Cytoplasm	transporter
ATP6V0D1	ATPase, H+ transporting, lysosomal 38kDa, V0 subunit d1	212041_at	-1.440	Cytoplasm	transporter
ATP6V0D2	ATPase, H+ transporting, lysosomal 38kDa, V0 subunit d2	1553151_at	2.680	Cytoplasm	transporter
ATP6V0E1	ATPase, H+ transporting, lysosomal 9kDa, V0 subunit e1	236527_at	-1.480	Cytoplasm	transporter
ATP6V1B1	ATPase, H+ transporting, lysosomal 56/58kDa, V1 subunit B1	1554847_at	1.240	Cytoplasm	transporter
ATP6V1B2	ATPase, H+ transporting, lysosomal 56/58kDa, V1 subunit B2	201089_at	-1.370	Cytoplasm	transporter
ATP6V1H	ATPase, H+ transporting, lysosomal 50/57kDa, V1 subunit H	1557585_at	1.330	Cytoplasm	transporter
ATP7B	ATPase, Cu++ transporting, beta polypeptide	234383_x_at	1.650	Cytoplasm	transporter
ATP8A1	ATPase, aminophospholipid transporter (APLT), class I, type 8A, member 1	210192_at	-1.430	Cytoplasm	transporter
ATP9A	--	212062_at	1.500	unknown	other
ATR	--	233288_at	1.630	unknown	other
ATRNL1	attractin-like 1	213745_at	-2.160	unknown	other
AURKA	aurora kinase A	208080_at	1.840	Nucleus	kinase
AURKB	aurora kinase B	239219_at	-1.310	Nucleus	kinase
AURKC	--	211107_s_at	-1.230	Cytoplasm	kinase
AUTS2	--	243364_at	1.320	unknown	other
AVP	arginine vasopressin	207848_at	-1.220	Extracellular Space	other
AVPR1A	arginine vasopressin receptor 1A	206251_s_at	1.390	Plasma Membrane	G-protein coupled receptor
AVPR2	arginine vasopressin receptor 2	208111_at	-1.390	Plasma Membrane	G-protein coupled receptor
AXIN2	axin 2	224176_s_at	-1.400	Cytoplasm	other
AZU1	azurocidin 1	214575_s_at	-1.430	Cytoplasm	peptidase
B2M	beta-2-microglobulin	232311_at	-1.610	Plasma Membrane	transmembrane receptor
B3GALT1	UDP-Gal:betaGlcNAc beta 1,3-galactosyltransferase, polypeptide 1	220829_s_at	1.510	Cytoplasm	enzyme
B3GALT2	UDP-Gal:betaGlcNAc beta 1,3-galactosyltransferase, polypeptide 2	210121_at	1.820	Cytoplasm	enzyme
B3GNT4	UDP-GlcNAc:betaGal beta-1,3-N-acetylglucosaminyltransferase 4	221240_s_at	1.270	Plasma Membrane	enzyme
B4GALNT1	beta-1,4-N-acetyl-galactosaminyl transferase 1	1555385_at	1.380	Cytoplasm	enzyme
B4GALT1	UDP-Gal:betaGlcNAc beta 1,4- galactosyltransferase, polypeptide 1	229403_at	2.140	Cytoplasm	enzyme
B4GALT5	--	221484_at	-1.300	unknown	other
B4GALT7	xylosylprotein beta 1,4-galactosyltransferase, polypeptide 7	222191_s_at	-1.340	Cytoplasm	enzyme
BACE1	beta-site APP-cleaving enzyme 1	217904_s_at	-1.540	Cytoplasm	peptidase
BACH1	BTB and CNC homology 1, basic leucine zipper transcription factor 1	234938_at	1.270	Nucleus	transcription regulator
BACH2	BTB and CNC homology 1, basic leucine zipper transcription factor 2	227173_s_at	1.880	Nucleus	transcription regulator
BAD	BCL2-associated agonist of cell death	232660_at	-1.350	Cytoplasm	other
BAIAP2	BAI1-associated protein 2	207832_at	2.180	Plasma Membrane	kinase
BAK1	BCL2-antagonist/killer 1	203728_at	-1.780	Cytoplasm	other
BAMBI	BMP and activin membrane-bound inhibitor homolog (Xenopus laevis)	203304_at	1.350	Plasma Membrane	other
BANF1	barrier to autointegration factor 1	210125_s_at	-1.290	Nucleus	other
BANP	BTG3 associated nuclear protein	219966_x_at	1.230	Nucleus	other
BAP1	BRCA1 associated protein-1 (ubiquitin carboxy-terminal hydrolase)	201419_at	-1.600	Nucleus	peptidase
BARD1	BRCA1 associated RING domain 1	227545_at	1.300	Nucleus	transcription regulator
BARX1	BARX homeobox 1	219845_at	-1.830	Nucleus	transcription regulator
BASP1	brain abundant, membrane attached signal protein 1	202391_at	-1.230	Nucleus	transcription regulator
BATF	basic leucine zipper transcription factor, ATF-like	205965_at	-1.580	Nucleus	transcription regulator
BATF3	basic leucine zipper transcription factor, ATF-like 3	220358_at	1.340	Nucleus	transcription regulator
BAX	BCL2-associated X protein	211833_s_at	-1.310	Cytoplasm	transporter
BAZ1B	bromodomain adjacent to zinc finger domain, 1B	211313_s_at	1.790	Nucleus	transcription regulator
BAZ2B	bromodomain adjacent to zinc finger domain, 2B	217392_at	1.340	Extracellular Space	other
BBOX1	butyrobetaine (gamma), 2-oxoglutarate dioxygenase (gamma-butyrobetaine hydroxylase) 1	205363_at	2.620	Cytoplasm	enzyme
BBX	bobby sox homolog (Drosophila)	223135_s_at	-1.550	Nucleus	other
BCAM	basal cell adhesion molecule (Lutheran blood group)	203009_at	-1.620	Plasma Membrane	transmembrane receptor
BCAR1	breast cancer anti-estrogen resistance 1	223116_at	-1.410	Plasma Membrane	enzyme
BCAT1	branched chain amino-acid transaminase 1, cytosolic	214390_s_at	-1.320	Cytoplasm	enzyme
BCAT2	branched chain amino-acid transaminase 2, mitochondrial	215654_at	1.890	Cytoplasm	enzyme
BCKDHA	branched chain keto acid dehydrogenase E1, alpha polypeptide	202331_at	-1.310	Cytoplasm	enzyme
BCKDHB	branched chain keto acid dehydrogenase E1, beta polypeptide	210653_s_at	-1.390	Cytoplasm	enzyme
BCL10	B-cell CLL/lymphoma 10	1557257_at	-1.290	Cytoplasm	transcription regulator
BCL11A	B-cell CLL/lymphoma 11A (zinc finger protein)	210347_s_at	-1.470	Nucleus	transcription regulator
BCL11B	B-cell CLL/lymphoma 11B (zinc finger protein)	219528_s_at	-1.350	Nucleus	other
BCL2	B-cell CLL/lymphoma 2	207004_at	2.020	Cytoplasm	transporter
BCL2A1	BCL2-related protein A1	205681_at	-1.280	Cytoplasm	other
BCL2L1	BCL2-like 1	231228_at	1.540	Cytoplasm	other
BCL2L11	BCL2-like 11 (apoptosis facilitator)	1553096_s_at	-1.310	Cytoplasm	other
BCL2L2	BCL2-like 2	1555140_a_at	-1.470	Cytoplasm	other
BCL3	B-cell CLL/lymphoma 3	204908_s_at	1.310	Nucleus	transcription regulator
BCL6	B-cell CLL/lymphoma 6	215990_s_at	-1.470	Nucleus	transcription regulator
BCL7A	--	203796_s_at	-1.440	unknown	other
BCLAF1	BCL2-associated transcription factor 1	239897_at	1.320	Nucleus	transcription regulator
BCOR	BCL6 corepressor	219433_at	1.990	Nucleus	transcription regulator
BCORL1	BCL6 corepressor-like 1	233572_s_at	-1.820	Nucleus	transcription regulator
BCR	breakpoint cluster region	217223_s_at	-1.400	Cytoplasm	kinase
BDNF	brain-derived neurotrophic factor	206382_s_at	1.370	Extracellular Space	growth factor
BDP1	B double prime 1, subunit of RNA polymerase III transcription initiation factor IIIB	231939_s_at	1.420	Nucleus	transcription regulator
BEND5	BEN domain containing 5	219670_at	-2.770	Cytoplasm	other
BGN	biglycan	201262_s_at	-2.370	Extracellular Space	other
BHLHE40	basic helix-loop-helix family, member e40	201169_s_at	-1.540	Nucleus	transcription regulator
BHLHE41	basic helix-loop-helix family, member e41	223185_s_at	2.320	Nucleus	transcription regulator
BHMT	betaine--homocysteine S-methyltransferase	231591_at	-2.340	Cytoplasm	enzyme
BICD1	bicaudal D homolog 1 (Drosophila)	228691_at	-1.560	Cytoplasm	other
BIN1	bridging integrator 1	210202_s_at	2.880	Nucleus	other
BIRC3	baculoviral IAP repeat containing 3	210538_s_at	1.200	Cytoplasm	enzyme
BIRC5	--	1555826_at	1.300	unknown	other
BLCAP	bladder cancer associated protein	201032_at	-1.370	unknown	other
BLK	B lymphoid tyrosine kinase	210934_at	1.250	Cytoplasm	kinase
BLM	Bloom syndrome, RecQ helicase-like	205733_at	-1.270	Nucleus	enzyme
BLNK	B-cell linker	207655_s_at	1.260	Cytoplasm	other
BLVRB	biliverdin reductase B (flavin reductase (NADPH))	202201_at	-1.490	Cytoplasm	enzyme
BLZF1	basic leucine zipper nuclear factor 1	1558560_s_at	-1.760	Cytoplasm	transcription regulator
BMF	Bcl2 modifying factor	226530_at	1.230	Cytoplasm	other
BMP10	bone morphogenetic protein 10	208292_at	-1.830	Extracellular Space	growth factor
BMP15	bone morphogenetic protein 15	221332_at	-1.280	Extracellular Space	growth factor
BMP2	bone morphogenetic protein 2	205290_s_at	-1.300	Extracellular Space	growth factor
BMP2K	BMP2 inducible kinase	232688_at	3.270	Nucleus	kinase
BMP3	bone morphogenetic protein 3	208244_at	-1.200	Extracellular Space	growth factor
BMP4	bone morphogenetic protein 4	211518_s_at	2.310	Extracellular Space	growth factor
BMP6	bone morphogenetic protein 6	215042_at	-1.420	Extracellular Space	growth factor
BMP7	bone morphogenetic protein 7	209590_at	-1.540	Extracellular Space	growth factor
BMPR1B	--	229975_at	1.680	unknown	other
BMPR2	bone morphogenetic protein receptor, type II (serine/threonine kinase)	238516_at	1.540	Plasma Membrane	kinase
BNIP3	BCL2/adenovirus E1B 19kDa interacting protein 3	201849_at	2.260	Cytoplasm	other
BNIP3L	BCL2/adenovirus E1B 19kDa interacting protein 3-like	221478_at	1.360	Cytoplasm	other
BOK	BCL2-related ovarian killer	223349_s_at	-1.430	Cytoplasm	other
BOP1	block of proliferation 1	212563_at	-1.520	Nucleus	other
BPGM	2,3-bisphosphoglycerate mutase	203502_at	-1.260	Extracellular Space	phosphatase
BPI	bactericidal/permeability-increasing protein	205557_at	1.310	Plasma Membrane	transporter
BRAF	v-raf murine sarcoma viral oncogene homolog B1	206044_s_at	-1.220	Cytoplasm	enzyme
BRAP	BRCA1 associated protein	213473_at	1.260	Cytoplasm	enzyme
BRD2	bromodomain containing 2	208686_s_at	-1.320	Nucleus	kinase
BRD4	bromodomain containing 4	239000_at	-1.400	Nucleus	kinase
BRD8	bromodomain containing 8	210352_at	1.370	Nucleus	transcription regulator
BRE	brain and reproductive organ-expressed (TNFRSF1A modulator)	212645_x_at	-1.380	Cytoplasm	other
BSG	basigin (Ok blood group)	208677_s_at	-1.250	Plasma Membrane	transporter
BSN	bassoon presynaptic cytomatrix protein	204586_at	1.510	Plasma Membrane	other
BSND	Bartter syndrome, infantile, with sensorineural deafness (Barttin)	1552548_at	1.230	Plasma Membrane	ion channel
BTC	betacellulin	241412_at	1.250	Extracellular Space	growth factor
BTG1	B-cell translocation gene 1, anti-proliferative	200920_s_at	-1.440	Nucleus	transcription regulator
BTG3	BTG family, member 3	205548_s_at	-1.460	Nucleus	other
BTN1A1	butyrophilin, subfamily 1, member A1	207395_at	1.560	Plasma Membrane	other
BTN3A2	--	209846_s_at	-1.320	unknown	other
BTRC	beta-transducin repeat containing E3 ubiquitin protein ligase	1563620_at	-1.750	Cytoplasm	enzyme
BUB1	BUB1 mitotic checkpoint serine/threonine kinase	216275_at	1.420	Nucleus	kinase
BZRAP1	benzodiazapine receptor (peripheral) associated protein 1	205839_s_at	-1.300	Cytoplasm	other
C10orf10	chromosome 10 open reading frame 10	209183_s_at	1.220	Cytoplasm	other
C10orf116	adipogenesis regulatory factor	203571_s_at	-1.850	unknown	other
C10orf47	proline and serine-rich protein 2	229801_at	1.330	unknown	other
C10orf88	chromosome 10 open reading frame 88	219240_s_at	-1.200	unknown	other
C11orf10	--	218213_s_at	-1.240	unknown	other
C11orf83	chromosome 11 open reading frame 83	229099_at	1.220	Extracellular Space	other
C12orf39	--	229778_at	1.540	unknown	other
C12orf49	chromosome 12 open reading frame 49	218867_s_at	-1.210	unknown	other
C15orf44	von Willebrand factor A domain containing 9	1568801_at	1.570	Cytoplasm	other
C16orf74	chromosome 16 open reading frame 74	227806_at	-1.430	unknown	other
C19orf26	--	231019_x_at	-2.280	unknown	other
C1orf123	chromosome 1 open reading frame 123	203197_s_at	-1.280	unknown	other
C1orf174	chromosome 1 open reading frame 174	238010_at	-1.250	unknown	other
C1orf216	chromosome 1 open reading frame 216	212791_at	-1.460	unknown	other
C1orf56	chromosome 1 open reading frame 56	230468_s_at	-1.750	unknown	other
C1QA	complement component 1, q subcomponent, A chain	218232_at	1.280	Extracellular Space	other
C1QBP	complement component 1, q subcomponent binding protein	208910_s_at	-1.220	Cytoplasm	transcription regulator
C1S	complement component 1, s subcomponent	208747_s_at	1.590	Extracellular Space	peptidase
C20orf194	chromosome 20 open reading frame 194	225825_at	1.580	Nucleus	other
C20orf197	chromosome 20 open reading frame 197	1553311_at	1.210	unknown	other
C21orf33	chromosome 21 open reading frame 33	210667_s_at	-1.610	Cytoplasm	other
C2orf57	chromosome 2 open reading frame 57	238187_at	1.730	unknown	other
C4BPA	complement component 4 binding protein, alpha	205654_at	1.210	Extracellular Space	other
C5	complement component 5	205500_at	-1.420	Extracellular Space	cytokine
C8orf44	chromosome 8 open reading frame 44	243264_s_at	-1.200	unknown	other
C9	complement component 9	206727_at	1.990	Extracellular Space	other
C9orf142	chromosome 9 open reading frame 142	226070_at	-1.280	unknown	other
C9orf16	chromosome 9 open reading frame 16	204480_s_at	-1.330	unknown	other
CA1	carbonic anhydrase I	205949_at	1.260	Cytoplasm	enzyme
CA12	carbonic anhydrase XII	203963_at	-1.910	Plasma Membrane	enzyme
CA2	carbonic anhydrase II	209301_at	1.620	Cytoplasm	enzyme
CA3	carbonic anhydrase III, muscle specific	204865_at	-1.760	Cytoplasm	enzyme
CA6	carbonic anhydrase VI	1555572_at	-2.250	Extracellular Space	enzyme
CA8	carbonic anhydrase VIII	1555445_at	2.060	Cytoplasm	enzyme
CABP1	calcium binding protein 1	208321_s_at	1.350	Plasma Membrane	other
CABP2	calcium binding protein 2	207745_at	-1.930	unknown	other
CACHD1	cache domain containing 1	234888_at	1.740	unknown	other
CACNA1A	calcium channel, voltage-dependent, P/Q type, alpha 1A subunit	206399_x_at	1.560	Plasma Membrane	ion channel
CACNA1C	calcium channel, voltage-dependent, L type, alpha 1C subunit	211592_s_at	1.720	Plasma Membrane	ion channel
CACNA1D	calcium channel, voltage-dependent, L type, alpha 1D subunit	207998_s_at	-1.280	Plasma Membrane	ion channel
CACNA1G	calcium channel, voltage-dependent, T type, alpha 1G subunit	211315_s_at	1.380	Plasma Membrane	ion channel
CACNA1H	calcium channel, voltage-dependent, T type, alpha 1H subunit	205845_at	1.470	Plasma Membrane	ion channel
CACNA2D2	calcium channel, voltage-dependent, alpha 2/delta subunit 2	204811_s_at	1.370	Plasma Membrane	ion channel
CACNA2D3	calcium channel, voltage-dependent, alpha 2/delta subunit 3	219714_s_at	-1.230	Plasma Membrane	ion channel
CACNB1	calcium channel, voltage-dependent, beta 1 subunit	210185_at	-1.900	Plasma Membrane	ion channel
CACNG5	calcium channel, voltage-dependent, gamma subunit 5	1552602_at	1.330	Plasma Membrane	ion channel
CACTIN	cactin, spliceosome C complex subunit	215954_s_at	-1.390	Nucleus	other
CAD	carbamoyl-phosphate synthetase 2, aspartate transcarbamylase, and dihydroorotase	202715_at	-1.250	Cytoplasm	enzyme
CADM4	cell adhesion molecule 4	222293_at	1.870	Plasma Membrane	other
CADPS2	Ca++-dependent secretion activator 2	219572_at	1.320	Plasma Membrane	other
CALB1	calbindin 1, 28kDa	205625_s_at	1.320	Cytoplasm	other
CALB2	calbindin 2	205428_s_at	1.360	Cytoplasm	other
CALCA	calcitonin-related polypeptide alpha	217561_at	-1.610	Plasma Membrane	other
CALCOCO2	calcium binding and coiled-coil domain 2	235076_at	-1.590	Nucleus	other
CALCR	calcitonin receptor	207886_s_at	1.430	Plasma Membrane	G-protein coupled receptor
CALCRL	calcitonin receptor-like	234996_at	1.530	Plasma Membrane	G-protein coupled receptor
CALD1	caldesmon 1	201616_s_at	3.600	Cytoplasm	other
CALM1 (includes others)	calmodulin 1 (phosphorylase kinase, delta)	236159_x_at	1.590	Cytoplasm	other
CALML3	calmodulin-like 3	210020_x_at	1.230	Cytoplasm	other
CALR	calreticulin	214316_x_at	1.970	Cytoplasm	transcription regulator
CAMK1G	calcium/calmodulin-dependent protein kinase IG	217128_s_at	-1.380	Cytoplasm	kinase
CAMK2D	calcium/calmodulin-dependent protein kinase II delta	230749_s_at	-1.950	Cytoplasm	kinase
CAMK4	calcium/calmodulin-dependent protein kinase IV	241871_at	-1.330	Nucleus	kinase
CAMKK1	calcium/calmodulin-dependent protein kinase kinase 1, alpha	1552768_at	1.880	Cytoplasm	kinase
CAMKK2	calcium/calmodulin-dependent protein kinase kinase 2, beta	212252_at	-1.450	Cytoplasm	kinase
CAMSAP2	calmodulin regulated spectrin-associated protein family, member 2	212765_at	-1.710	unknown	other
CAND1	cullin-associated and neddylation-dissociated 1	239771_at	1.330	Cytoplasm	transcription regulator
CANX	calnexin	238138_at	1.400	Cytoplasm	other
CAPG	capping protein (actin filament), gelsolin-like	201850_at	-1.370	Nucleus	other
CAPN2	calpain 2, (m/II) large subunit	214888_at	2.180	Cytoplasm	peptidase
CAPN6	calpain 6	202966_at	-1.250	Cytoplasm	peptidase
CAPNS1	calpain, small subunit 1	200001_at	-1.290	Cytoplasm	peptidase
CAPZB	capping protein (actin filament) muscle Z-line, beta	215097_at	-2.720	Cytoplasm	other
CARD10	caspase recruitment domain family, member 10	210025_s_at	-2.070	Cytoplasm	other
CARD18	caspase recruitment domain family, member 18	231733_at	-1.280	Cytoplasm	other
CARD8	caspase recruitment domain family, member 8	204950_at	1.280	Nucleus	other
CARHSP1	calcium regulated heat stable protein 1, 24kDa	224910_at	1.410	Cytoplasm	other
CARS	cysteinyl-tRNA synthetase	240983_s_at	-1.440	Cytoplasm	enzyme
CASC5	cancer susceptibility candidate 5	220247_at	1.420	Nucleus	other
CASK	calcium/calmodulin-dependent serine protein kinase (MAGUK family)	238699_s_at	1.940	Plasma Membrane	kinase
CASP1	caspase 1, apoptosis-related cysteine peptidase	211367_s_at	-1.470	Cytoplasm	peptidase
CASP10	caspase 10, apoptosis-related cysteine peptidase	211888_x_at	-2.280	Cytoplasm	peptidase
CASP12	caspase 12 (gene/pseudogene)	1564736_a_at	1.200	Cytoplasm	peptidase
CASP2	caspase 2, apoptosis-related cysteine peptidase	209811_at	-1.850	Cytoplasm	peptidase
CASP4	caspase 4, apoptosis-related cysteine peptidase	208340_at	1.200	Cytoplasm	peptidase
CASP6	caspase 6, apoptosis-related cysteine peptidase	211464_x_at	1.280	Cytoplasm	peptidase
CASP8	caspase 8, apoptosis-related cysteine peptidase	1553306_at	2.160	Nucleus	peptidase
CASP8AP2	caspase 8 associated protein 2	1570001_at	1.870	Nucleus	transcription regulator
CASP9	caspase 9, apoptosis-related cysteine peptidase	210775_x_at	1.340	Cytoplasm	peptidase
CASR	calcium-sensing receptor	242745_at	1.520	Plasma Membrane	G-protein coupled receptor
CAST	calpastatin	1564010_at	-1.450	Cytoplasm	peptidase
CASZ1	castor zinc finger 1	243386_at	1.890	Nucleus	enzyme
CAT	catalase	215573_at	1.510	Cytoplasm	enzyme
CAV1	caveolin 1, caveolae protein, 22kDa	212097_at	2.070	Plasma Membrane	transmembrane receptor
CBFA2T2	core-binding factor, runt domain, alpha subunit 2; translocated to, 2	207625_s_at	-1.680	Nucleus	transcription regulator
CBL	Cbl proto-oncogene, E3 ubiquitin protein ligase	229010_at	-2.270	Nucleus	transcription regulator
CBLB	Cbl proto-oncogene, E3 ubiquitin protein ligase B	209682_at	1.290	Nucleus	other
CBLC	Cbl proto-oncogene, E3 ubiquitin protein ligase C	220638_s_at	-12.470	Nucleus	enzyme
CBR1	carbonyl reductase 1	209213_at	-1.440	Cytoplasm	enzyme
CBR3	carbonyl reductase 3	205379_at	1.280	Cytoplasm	enzyme
CBS	cystathionine-beta-synthase	240517_at	4.280	Cytoplasm	enzyme
CBX2	chromobox homolog 2	226473_at	-1.690	Nucleus	transcription regulator
CBX4	chromobox homolog 4	206724_at	-1.310	Nucleus	transcription regulator
CBX5	chromobox homolog 5	234990_at	1.320	Nucleus	transcription regulator
CBX6	chromobox homolog 6	202048_s_at	-1.220	Nucleus	other
CBX8	chromobox homolog 8	219755_at	1.310	Nucleus	other
CC2D1B	coiled-coil and C2 domain containing 1B	236568_at	-1.250	Nucleus	other
CCBP2	chemokine binding protein 2	206887_at	-1.520	Plasma Membrane	G-protein coupled receptor
CCDC113	coiled-coil domain containing 113	222890_at	-1.300	unknown	other
CCDC115	coiled-coil domain containing 115	224946_s_at	-1.380	Cytoplasm	other
CCDC116	coiled-coil domain containing 116	1555792_a_at	1.260	Extracellular Space	other
CCDC132	coiled-coil domain containing 132	226031_at	-1.300	unknown	other
CCDC168	--	1561846_s_at	-1.440	unknown	other
CCDC169	coiled-coil domain containing 169	233503_at	-1.440	unknown	other
CCDC170	coiled-coil domain containing 170	220581_at	1.270	Extracellular Space	other
CCDC22	coiled-coil domain containing 22	206016_at	-1.600	unknown	other
CCDC85B	coiled-coil domain containing 85B	204610_s_at	-1.560	Cytoplasm	other
CCDC88B	coiled-coil domain containing 88B	223663_at	-2.210	Nucleus	enzyme
CCK	cholecystokinin	205827_at	-1.700	Extracellular Space	other
CCKAR	cholecystokinin A receptor	211173_at	2.120	Plasma Membrane	G-protein coupled receptor
CCKBR	cholecystokinin B receptor	210381_s_at	1.440	Plasma Membrane	G-protein coupled receptor
CCL1	chemokine (C-C motif) ligand 1	207533_at	1.350	Extracellular Space	cytokine
CCL11	chemokine (C-C motif) ligand 11	210133_at	-1.220	Extracellular Space	cytokine
CCL15	chemokine (C-C motif) ligand 15	210390_s_at	1.210	Extracellular Space	cytokine
CCL16	chemokine (C-C motif) ligand 16	207354_at	-1.350	Extracellular Space	cytokine
CCL18	chemokine (C-C motif) ligand 18 (pulmonary and activation-regulated)	209924_at	1.530	Extracellular Space	cytokine
CCL20	chemokine (C-C motif) ligand 20	205476_at	1.380	Extracellular Space	cytokine
CCL21	chemokine (C-C motif) ligand 21	204606_at	1.320	Extracellular Space	cytokine
CCL23	chemokine (C-C motif) ligand 23	210549_s_at	-1.280	Extracellular Space	cytokine
CCL27	chemokine (C-C motif) ligand 27	207955_at	1.840	Extracellular Space	cytokine
CCL28	chemokine (C-C motif) ligand 28	238750_at	1.960	Extracellular Space	cytokine
CCL4	chemokine (C-C motif) ligand 4	204103_at	1.420	Extracellular Space	cytokine
CCL7	chemokine (C-C motif) ligand 7	208075_s_at	1.290	Extracellular Space	cytokine
CCL8	--	214038_at	1.360	unknown	other
CCNA1	cyclin A1	205899_at	-1.210	Nucleus	other
CCNB2	cyclin B2	1560161_at	3.690	Cytoplasm	other
CCND1	cyclin D1	208712_at	-1.360	Nucleus	other
CCND2	cyclin D2	231259_s_at	-1.610	Nucleus	other
CCND3	--	201700_at	-1.240	unknown	other
CCNE1	cyclin E1	242105_at	-1.450	Nucleus	transcription regulator
CCNF	cyclin F	204826_at	-1.700	Nucleus	other
CCNG2	cyclin G2	211559_s_at	-1.390	Nucleus	other
CCNH	cyclin H	204093_at	-1.220	Nucleus	transcription regulator
CCNL1	cyclin L1	1555827_at	-2.430	Nucleus	other
CCNT2	cyclin T2	214638_s_at	1.240	Nucleus	transcription regulator
CCP110	centriolar coiled coil protein 110kDa	1569353_at	-1.320	Cytoplasm	other
CCPG1	cell cycle progression 1	222156_x_at	1.230	unknown	other
CCR1	chemokine (C-C motif) receptor 1	205099_s_at	-1.600	Plasma Membrane	G-protein coupled receptor
CCR2	chemokine (C-C motif) receptor 2	207794_at	1.260	Plasma Membrane	G-protein coupled receptor
CCR5	chemokine (C-C motif) receptor 5 (gene/pseudogene)	206991_s_at	-2.370	Plasma Membrane	G-protein coupled receptor
CCR6	chemokine (C-C motif) receptor 6	206983_at	2.170	Plasma Membrane	G-protein coupled receptor
CCRL1	chemokine (C-C motif) receptor-like 1	220351_at	1.870	Plasma Membrane	G-protein coupled receptor
CCRN4L	CCR4 carbon catabolite repression 4-like (S. cerevisiae)	220671_at	-1.420	Nucleus	transcription regulator
CCSAP	centriole, cilia and spindle-associated protein	1555145_at	-1.590	Cytoplasm	other
CCT3	chaperonin containing TCP1, subunit 3 (gamma)	200910_at	-1.260	Cytoplasm	other
CCT4	chaperonin containing TCP1, subunit 4 (delta)	227171_at	1.340	Cytoplasm	other
CCT7	chaperonin containing TCP1, subunit 7 (eta)	200812_at	-1.320	Cytoplasm	other
CD101	CD101 molecule	207167_at	1.230	Plasma Membrane	other
CD109	CD109 molecule	239719_at	1.280	Plasma Membrane	other
CD14	CD14 molecule	201743_at	-1.280	Plasma Membrane	transmembrane receptor
CD160	CD160 molecule	207840_at	1.530	Plasma Membrane	transmembrane receptor
CD163	CD163 molecule	216233_at	-1.290	Plasma Membrane	transmembrane receptor
CD2	CD2 molecule	205831_at	1.380	Plasma Membrane	transmembrane receptor
CD200	CD200 molecule	209583_s_at	2.350	Plasma Membrane	other
CD209	CD209 molecule	207278_s_at	-2.080	Plasma Membrane	other
CD22	CD22 molecule	204581_at	1.610	Plasma Membrane	transmembrane receptor
CD226	CD226 molecule	207315_at	1.210	Plasma Membrane	other
CD24	CD24 molecule	209771_x_at	-2.070	Plasma Membrane	other
CD244	CD244 molecule, natural killer cell receptor 2B4	234320_at	1.360	Plasma Membrane	transmembrane receptor
CD247	CD247 molecule	210031_at	1.930	Plasma Membrane	transmembrane receptor
CD27	CD27 molecule	206150_at	1.370	Plasma Membrane	transmembrane receptor
CD276	CD276 molecule	1552914_a_at	-1.630	Plasma Membrane	other
CD28	CD28 molecule	211856_x_at	1.440	Plasma Membrane	transmembrane receptor
CD2AP	CD2-associated protein	203593_at	-1.270	Cytoplasm	other
CD34	CD34 molecule	209543_s_at	-1.620	Plasma Membrane	other
CD36	CD36 molecule (thrombospondin receptor)	206488_s_at	-1.760	Plasma Membrane	transmembrane receptor
CD37	CD37 molecule	204192_at	-1.230	Plasma Membrane	other
CD3E	CD3e molecule, epsilon (CD3-TCR complex)	205456_at	1.220	Plasma Membrane	transmembrane receptor
CD3G	CD3g molecule, gamma (CD3-TCR complex)	206804_at	1.560	Plasma Membrane	transmembrane receptor
CD4	CD4 molecule	203547_at	-1.540	Plasma Membrane	transmembrane receptor
CD40	CD40 molecule, TNF receptor superfamily member 5	35150_at	1.220	Plasma Membrane	transmembrane receptor
CD40LG	CD40 ligand	207892_at	1.440	Extracellular Space	cytokine
CD44	CD44 molecule (Indian blood group)	234418_x_at	-1.720	Plasma Membrane	enzyme
CD47	CD47 molecule	211075_s_at	-1.360	Plasma Membrane	transmembrane receptor
CD48	CD48 molecule	204118_at	-2.650	Plasma Membrane	other
CD5	CD5 molecule	206485_at	-1.900	Plasma Membrane	transmembrane receptor
CD52	--	34210_at	-1.720	unknown	other
CD53	CD53 molecule	242946_at	-1.460	Plasma Membrane	other
CD55	CD55 molecule, decay accelerating factor for complement (Cromer blood group)	1555950_a_at	-1.330	Plasma Membrane	other
CD58	CD58 molecule	222061_at	1.470	Plasma Membrane	transmembrane receptor
CD59	CD59 molecule, complement regulatory protein	200983_x_at	1.580	Plasma Membrane	other
CD6	CD6 molecule	208602_x_at	-2.890	Plasma Membrane	transmembrane receptor
CD68	CD68 molecule	203507_at	-1.400	Plasma Membrane	other
CD69	CD69 molecule	209795_at	1.300	Plasma Membrane	transmembrane receptor
CD7	CD7 molecule	214551_s_at	1.440	Plasma Membrane	other
CD74	CD74 molecule, major histocompatibility complex, class II invariant chain	1567627_at	-1.340	Plasma Membrane	transmembrane receptor
CD79A	CD79a molecule, immunoglobulin-associated alpha	205049_s_at	-1.500	Plasma Membrane	transmembrane receptor
CD79B	CD79b molecule, immunoglobulin-associated beta	205297_s_at	-1.390	Plasma Membrane	transmembrane receptor
CD80	CD80 molecule	1555689_at	2.120	Plasma Membrane	transmembrane receptor
CD86	CD86 molecule	205686_s_at	-1.610	Plasma Membrane	transmembrane receptor
CD8A	CD8a molecule	205758_at	1.520	Plasma Membrane	other
CD8B	CD8b molecule	215332_s_at	-1.200	Plasma Membrane	other
CD9	CD9 molecule	233317_at	4.080	Plasma Membrane	other
CD93	CD93 molecule	202877_s_at	-1.370	Plasma Membrane	other
CD99	CD99 molecule	201028_s_at	-1.380	Plasma Membrane	other
CDA	cytidine deaminase	205627_at	-1.200	Nucleus	enzyme
CDADC1	--	233647_s_at	-1.360	unknown	other
CDC20	cell division cycle 20	202870_s_at	-1.270	Nucleus	other
CDC25A	cell division cycle 25A	204695_at	-1.350	Nucleus	phosphatase
CDC25B	cell division cycle 25B	201853_s_at	-1.240	Nucleus	phosphatase
CDC25C	cell division cycle 25C	217010_s_at	-1.670	Nucleus	phosphatase
CDC27	cell division cycle 27	217881_s_at	1.750	Nucleus	other
CDC34	cell division cycle 34	241927_x_at	2.870	Nucleus	enzyme
CDC37	cell division cycle 37	209953_s_at	-1.320	Cytoplasm	other
CDC42	cell division cycle 42	214230_at	1.230	Cytoplasm	enzyme
CDC42EP2	CDC42 effector protein (Rho GTPase binding) 2	214014_at	-1.440	Plasma Membrane	other
CDC42EP3	CDC42 effector protein (Rho GTPase binding) 3	209288_s_at	-1.700	Cytoplasm	other
CDC45	cell division cycle 45	204126_s_at	-1.210	Nucleus	other
CDC5L	cell division cycle 5-like	209057_x_at	1.410	Nucleus	other
CDCA7	cell division cycle associated 7	230060_at	1.360	Nucleus	other
CDCA8	cell division cycle associated 8	221520_s_at	-1.310	Nucleus	other
CDCP1	CUB domain containing protein 1	1554110_at	1.950	Plasma Membrane	other
CDH1	cadherin 1, type 1, E-cadherin (epithelial)	201131_s_at	1.380	Plasma Membrane	other
CDH11	cadherin 11, type 2, OB-cadherin (osteoblast)	239286_at	1.750	Plasma Membrane	other
CDH13	cadherin 13, H-cadherin (heart)	204726_at	1.210	Plasma Membrane	other
CDH16	cadherin 16, KSP-cadherin	206517_at	1.360	Plasma Membrane	enzyme
CDH2	cadherin 2, type 1, N-cadherin (neuronal)	203441_s_at	-1.580	Plasma Membrane	other
CDH22	cadherin 22, type 2	215181_at	1.730	Plasma Membrane	other
CDH3	cadherin 3, type 1, P-cadherin (placental)	203256_at	1.420	Plasma Membrane	other
CDH4	cadherin 4, type 1, R-cadherin (retinal)	206866_at	1.780	Plasma Membrane	other
CDH5	cadherin 5, type 2 (vascular endothelium)	204677_at	-3.300	Plasma Membrane	other
CDH6	cadherin 6, type 2, K-cadherin (fetal kidney)	232631_at	-1.640	Plasma Membrane	other
CDH8	cadherin 8, type 2	217574_at	1.500	Plasma Membrane	other
CDK1	cyclin-dependent kinase 1	231534_at	1.910	Nucleus	kinase
CDK10	cyclin-dependent kinase 10	203469_s_at	-1.410	Nucleus	kinase
CDK13	cyclin-dependent kinase 13	232266_x_at	1.460	Nucleus	kinase
CDK14	cyclin-dependent kinase 14	243761_at	-1.270	Nucleus	kinase
CDK17	cyclin-dependent kinase 17	206474_at	1.520	Cytoplasm	kinase
CDK2	cyclin-dependent kinase 2	211804_s_at	-1.210	Nucleus	kinase
CDK4	--	202246_s_at	-1.300	unknown	other
CDK5	cyclin-dependent kinase 5	204247_s_at	-1.250	Nucleus	kinase
CDK5R1	cyclin-dependent kinase 5, regulatory subunit 1 (p35)	204996_s_at	-1.750	Nucleus	kinase
CDK6	cyclin-dependent kinase 6	235287_at	1.730	Nucleus	kinase
CDKAL1	--	220039_s_at	1.360	unknown	other
CDKL5	cyclin-dependent kinase-like 5	206575_at	1.440	Nucleus	kinase
CDKN1B	cyclin-dependent kinase inhibitor 1B (p27, Kip1)	209112_at	1.230	Nucleus	kinase
CDKN1C	cyclin-dependent kinase inhibitor 1C (p57, Kip2)	213182_x_at	-2.070	Nucleus	other
CDKN2A	cyclin-dependent kinase inhibitor 2A	211156_at	-1.240	Nucleus	transcription regulator
CDKN2B	cyclin-dependent kinase inhibitor 2B (p15, inhibits CDK4)	207530_s_at	3.290	Nucleus	transcription regulator
CDKN2C	cyclin-dependent kinase inhibitor 2C (p18, inhibits CDK4)	211792_s_at	-1.430	Nucleus	transcription regulator
CDKN2D	--	213586_at	1.550	unknown	other
CDSN	--	206192_at	1.500	unknown	other
CDT1	chromatin licensing and DNA replication factor 1	209832_s_at	-1.620	Nucleus	other
CDX2	caudal type homeobox 2	206387_at	1.340	Nucleus	transcription regulator
CEACAM1	--	211883_x_at	-1.410	unknown	other
CEACAM5	carcinoembryonic antigen-related cell adhesion molecule 5	217291_at	1.230	Plasma Membrane	other
CEACAM8	carcinoembryonic antigen-related cell adhesion molecule 8	206676_at	-1.350	Plasma Membrane	other
CEBPA	CCAAT/enhancer binding protein (C/EBP), alpha	204039_at	-1.390	Nucleus	transcription regulator
CEBPB	CCAAT/enhancer binding protein (C/EBP), beta	212501_at	-1.220	Nucleus	transcription regulator
CEBPD	--	203973_s_at	1.280	unknown	other
CEBPE	CCAAT/enhancer binding protein (C/EBP), epsilon	214523_at	-1.240	Nucleus	transcription regulator
CELA1	chymotrypsin-like elastase family, member 1	224198_at	-1.250	Extracellular Space	peptidase
CELF1	CUGBP, Elav-like family member 1	235865_at	1.810	Nucleus	translation regulator
CELF2	CUGBP, Elav-like family member 2	1556323_at	1.410	Nucleus	other
CELF3	CUGBP, Elav-like family member 3	215045_at	2.940	Nucleus	transcription regulator
CELF5	CUGBP, Elav-like family member 5	231744_at	-2.240	unknown	other
CENPA	centromere protein A	210821_x_at	-1.340	Nucleus	other
CENPB	centromere protein B, 80kDa	212437_at	-1.400	Nucleus	other
CENPBD1	CENPB DNA-binding domains containing 1	229171_at	2.370	unknown	other
CENPF	centromere protein F, 350/400kDa	207331_at	1.320	Nucleus	other
CENPI	centromere protein I	1555046_at	1.290	Nucleus	other
CENPN	centromere protein N	222118_at	1.320	unknown	other
CENPO	centromere protein O	219472_at	-1.240	unknown	other
CEP104	centrosomal protein 104kDa	243696_at	2.440	Cytoplasm	other
CEP290	centrosomal protein 290kDa	221683_s_at	1.240	Cytoplasm	transcription regulator
CEP57	centrosomal protein 57kDa	203493_s_at	-1.230	Cytoplasm	other
CEP76	centrosomal protein 76kDa	219311_at	-1.250	Cytoplasm	other
CEP97	centrosomal protein 97kDa	219886_at	-1.680	Cytoplasm	other
CES1	carboxylesterase 1	209616_s_at	-1.350	Cytoplasm	enzyme
CETN1	centrin, EF-hand protein, 1	207209_at	1.380	Nucleus	enzyme
CFB	complement factor B	211920_at	1.620	Extracellular Space	peptidase
CFD	complement factor D (adipsin)	205382_s_at	1.430	Extracellular Space	peptidase
CFH	complement factor H	213800_at	1.840	Extracellular Space	other
CFI	complement factor I	1555564_a_at	2.110	Extracellular Space	peptidase
CFL1	cofilin 1 (non-muscle)	1555730_a_at	-1.220	Nucleus	other
CFL2	cofilin 2 (muscle)	233496_s_at	1.330	unknown	other
CFLAR	CASP8 and FADD-like apoptosis regulator	237367_x_at	-1.620	Cytoplasm	other
CFTR	cystic fibrosis transmembrane conductance regulator (ATP-binding cassette sub-family C, member 7)	205043_at	-5.810	Plasma Membrane	ion channel
CGA	glycoprotein hormones, alpha polypeptide	233615_at	1.740	Extracellular Space	other
CGREF1	cell growth regulator with EF-hand domain 1	205937_at	1.400	Extracellular Space	other
CH25H	cholesterol 25-hydroxylase	206932_at	1.310	Cytoplasm	enzyme
CHAF1A	chromatin assembly factor 1, subunit A (p150)	203976_s_at	-1.770	Nucleus	other
CHCHD3	coiled-coil-helix-coiled-coil-helix domain containing 3	241164_at	1.350	Cytoplasm	other
CHD9	chromodomain helicase DNA binding protein 9	243660_at	2.410	Cytoplasm	other
CHFR	checkpoint with forkhead and ring finger domains, E3 ubiquitin protein ligase	223931_s_at	1.590	Nucleus	enzyme
CHGA	--	204697_s_at	-1.210	unknown	other
CHGB	chromogranin B (secretogranin 1)	204260_at	1.320	Extracellular Space	other
CHI3L1	chitinase 3-like 1 (cartilage glycoprotein-39)	209395_at	-2.930	Extracellular Space	enzyme
CHID1	chitinase domain containing 1	223061_at	-1.360	Extracellular Space	other
CHKA	choline kinase alpha	204233_s_at	-1.790	Cytoplasm	kinase
CHL1	--	204591_at	1.680	unknown	other
CHML	choroideremia-like (Rab escort protein 2)	206079_at	-1.290	Cytoplasm	enzyme
CHMP1A	charged multivesicular body protein 1A	201933_at	-1.340	Extracellular Space	peptidase
CHMP2A	charged multivesicular body protein 2A	202121_s_at	-1.240	Cytoplasm	other
CHN1	chimerin 1	212624_s_at	1.230	Cytoplasm	other
CHN2	chimerin 2	1557769_at	-1.490	Cytoplasm	other
CHORDC1	cysteine and histidine-rich domain (CHORD) containing 1	218566_s_at	1.200	unknown	other
CHP1	calcineurin-like EF-hand protein 1	207993_s_at	-1.490	Cytoplasm	transporter
CHRD	chordin	211248_s_at	1.280	Extracellular Space	other
CHRM3	cholinergic receptor, muscarinic 3	1559633_a_at	1.450	Plasma Membrane	G-protein coupled receptor
CHRM5	cholinergic receptor, muscarinic 5	221347_at	-1.410	Plasma Membrane	G-protein coupled receptor
CHRNA10	cholinergic receptor, nicotinic, alpha 10 (neuronal)	220210_at	1.270	Plasma Membrane	transmembrane receptor
CHRNA2	cholinergic receptor, nicotinic, alpha 2 (neuronal)	207868_at	1.230	Plasma Membrane	transmembrane receptor
CHRNA3	cholinergic receptor, nicotinic, alpha 3 (neuronal)	210221_at	1.400	Plasma Membrane	transmembrane receptor
CHRNA4	cholinergic receptor, nicotinic, alpha 4 (neuronal)	206735_at	-1.320	Plasma Membrane	transmembrane receptor
CHRNA5	cholinergic receptor, nicotinic, alpha 5 (neuronal)	206533_at	-1.460	Plasma Membrane	transmembrane receptor
CHRNA6	cholinergic receptor, nicotinic, alpha 6 (neuronal)	207568_at	1.420	Plasma Membrane	transmembrane receptor
CHRNA7	cholinergic receptor, nicotinic, alpha 7 (neuronal)	210123_s_at	1.320	Plasma Membrane	transmembrane receptor
CHRNB1	cholinergic receptor, nicotinic, beta 1 (muscle)	206703_at	1.970	Plasma Membrane	transmembrane receptor
CHRNB2	cholinergic receptor, nicotinic, beta 2 (neuronal)	241389_at	1.480	Plasma Membrane	transmembrane receptor
CHRNB3	cholinergic receptor, nicotinic, beta 3 (neuronal)	217086_at	1.230	Plasma Membrane	transmembrane receptor
CHRNE	cholinergic receptor, nicotinic, epsilon (muscle)	215916_at	1.650	Plasma Membrane	transmembrane receptor
CHRNG	cholinergic receptor, nicotinic, gamma (muscle)	221355_at	1.210	Plasma Membrane	transmembrane receptor
CHST11	carbohydrate (chondroitin 4) sulfotransferase 11	226372_at	-1.270	Cytoplasm	enzyme
CHST12	carbohydrate (chondroitin 4) sulfotransferase 12	218927_s_at	-1.540	Cytoplasm	enzyme
CHST2	carbohydrate (N-acetylglucosamine-6-O) sulfotransferase 2	239956_at	1.650	Cytoplasm	enzyme
CHST4	carbohydrate (N-acetylglucosamine 6-O) sulfotransferase 4	220446_s_at	1.290	Cytoplasm	enzyme
CHST6	carbohydrate (N-acetylglucosamine 6-O) sulfotransferase 6	223786_at	1.370	Cytoplasm	enzyme
CHTF18	CTF18, chromosome transmission fidelity factor 18 homolog (S. cerevisiae)	226569_s_at	-1.570	unknown	other
CHUK	conserved helix-loop-helix ubiquitous kinase	209666_s_at	-1.230	Cytoplasm	kinase
CIC	capicua transcriptional repressor	212784_at	1.260	unknown	other
CIITA	class II, major histocompatibility complex, transactivator	211884_s_at	-1.830	Nucleus	transcription regulator
CISD1	CDGSH iron sulfur domain 1	218597_s_at	-1.260	Cytoplasm	other
CIT	citron (rho-interacting, serine/threonine kinase 21)	242872_at	-1.260	Cytoplasm	kinase
CITED1	Cbp/p300-interacting transactivator, with Glu/Asp-rich carboxy-terminal domain, 1	207144_s_at	1.550	Nucleus	transcription regulator
CITED2	Cbp/p300-interacting transactivator, with Glu/Asp-rich carboxy-terminal domain, 2	227287_at	3.180	Nucleus	transcription regulator
CIZ1	CDKN1A interacting zinc finger protein 1	205516_x_at	-1.570	Nucleus	transporter
CKM	creatine kinase, muscle	204810_s_at	-2.160	Cytoplasm	kinase
CKS1B	CDC28 protein kinase regulatory subunit 1B	201897_s_at	-1.200	unknown	kinase
CLASP2	cytoplasmic linker associated protein 2	238048_at	-1.330	Cytoplasm	other
CLC	--	206207_at	-1.760	unknown	other
CLCA1	chloride channel accessory 1	210107_at	1.200	Plasma Membrane	ion channel
CLCN6	chloride channel, voltage-sensitive 6	203950_s_at	-1.290	Plasma Membrane	ion channel
CLCNKA	chloride channel, voltage-sensitive Ka	207047_s_at	1.210	Plasma Membrane	ion channel
CLCNKB	chloride channel, voltage-sensitive Kb	1554749_s_at	1.820	Plasma Membrane	ion channel
CLDN1	claudin 1	218182_s_at	-1.340	Plasma Membrane	other
CLDN10	claudin 10	1556687_a_at	3.430	Plasma Membrane	other
CLDN11	claudin 11	206909_at	1.500	Plasma Membrane	other
CLDN18	claudin 18	221132_at	2.070	Plasma Membrane	other
CLDN4	claudin 4	201428_at	1.620	Plasma Membrane	transmembrane receptor
CLDN5	claudin 5	204482_at	1.900	Plasma Membrane	other
CLDN8	claudin 8	214598_at	1.330	Plasma Membrane	other
CLEC2D	C-type lectin domain family 2, member D	233500_x_at	1.400	Plasma Membrane	transmembrane receptor
CLEC4E	C-type lectin domain family 4, member E	219859_at	1.410	Plasma Membrane	other
CLEC5A	C-type lectin domain family 5, member A	219890_at	-1.320	Plasma Membrane	other
CLEC7A	C-type lectin domain family 7, member A	1555213_a_at	6.850	Plasma Membrane	transmembrane receptor
CLIC1	chloride intracellular channel 1	208659_at	-1.200	Nucleus	ion channel
CLIC3	chloride intracellular channel 3	219529_at	-1.290	Nucleus	ion channel
CLIC4	chloride intracellular channel 4	201559_s_at	1.290	Plasma Membrane	ion channel
CLIP1	CAP-GLY domain containing linker protein 1	242287_at	1.880	Cytoplasm	other
CLMN	calmin (calponin-like, transmembrane)	213839_at	1.200	Cytoplasm	other
CLNS1A	chloride channel, nucleotide-sensitive, 1A	242492_at	1.300	Plasma Membrane	ion channel
CLOCK	clock circadian regulator	217563_at	1.580	Nucleus	transcription regulator
CLPP	ClpP caseinolytic peptidase, ATP-dependent, proteolytic subunit homolog (E. coli)	202799_at	-1.220	Cytoplasm	peptidase
CLPTM1L	CLPTM1-like	229416_at	1.800	unknown	other
CLSTN1	calsyntenin 1	201561_s_at	-1.380	Plasma Membrane	other
CLTC	clathrin, heavy chain (Hc)	239871_at	1.250	Plasma Membrane	other
CLU	--	208792_s_at	-1.540	unknown	other
CLUH	clustered mitochondria (cluA/CLU1) homolog	243258_at	1.280	Cytoplasm	translation regulator
CMA1	chymase 1, mast cell	214533_at	-1.320	Extracellular Space	peptidase
CMAS	cytidine monophosphate N-acetylneuraminic acid synthetase	218111_s_at	-1.270	Nucleus	enzyme
CMIP	c-Maf inducing protein	243720_at	1.560	Cytoplasm	other
CNN1	calponin 1, basic, smooth muscle	203951_at	1.280	Cytoplasm	other
CNN3	calponin 3, acidic	201445_at	-2.230	Cytoplasm	other
CNNM2	cyclin M2	209874_x_at	1.600	Plasma Membrane	other
CNOT4	CCR4-NOT transcription complex, subunit 4	210867_at	-1.870	Cytoplasm	enzyme
CNOT6	CCR4-NOT transcription complex, subunit 6	217970_s_at	1.340	Nucleus	enzyme
CNOT6L	CCR4-NOT transcription complex, subunit 6-like	1553266_at	1.400	Cytoplasm	enzyme
CNR1	cannabinoid receptor 1 (brain)	207940_x_at	1.700	Plasma Membrane	G-protein coupled receptor
CNTN4	contactin 4	237177_at	1.240	Plasma Membrane	enzyme
CNTN6	contactin 6	207195_at	1.430	Plasma Membrane	enzyme
COASY	CoA synthase	201913_s_at	-1.330	Cytoplasm	kinase
COBLL1	--	229598_at	-2.030	Extracellular Space	other
COG1	component of oligomeric golgi complex 1	227784_s_at	-1.260	Cytoplasm	transporter
COG2	component of oligomeric golgi complex 2	203073_at	-1.360	Cytoplasm	transporter
COG3	component of oligomeric golgi complex 3	1554339_a_at	1.210	Cytoplasm	transporter
COG5	component of oligomeric golgi complex 5	227089_at	-1.350	Cytoplasm	transporter
COG6	component of oligomeric golgi complex 6	232786_at	1.370	Cytoplasm	transporter
COG7	component of oligomeric golgi complex 7	213190_at	-1.610	Cytoplasm	transporter
COG8	component of oligomeric golgi complex 8	238863_x_at	1.360	Cytoplasm	transporter
COIL	coilin	203654_s_at	-1.210	Nucleus	enzyme
COL10A1	collagen, type X, alpha 1	205941_s_at	1.290	Extracellular Space	other
COL12A1	collagen, type XII, alpha 1	231766_s_at	1.760	Extracellular Space	other
COL14A1	collagen, type XIV, alpha 1	212865_s_at	1.950	Extracellular Space	other
COL15A1	collagen, type XV, alpha 1	203477_at	2.010	Extracellular Space	other
COL18A1	collagen, type XVIII, alpha 1	209081_s_at	1.390	Extracellular Space	other
COL1A1	collagen, type I, alpha 1	1556499_s_at	-1.380	Extracellular Space	other
COL1A2	collagen, type I, alpha 2	202403_s_at	-1.990	Extracellular Space	other
COL2A1	collagen, type II, alpha 1	217404_s_at	-1.410	Extracellular Space	other
COL3A1	collagen, type III, alpha 1	211161_s_at	-1.650	Extracellular Space	other
COL4A2	collagen, type IV, alpha 2	211964_at	-1.620	Extracellular Space	other
COL4A5	collagen, type IV, alpha 5	234387_at	1.200	Extracellular Space	other
COL4A6	collagen, type IV, alpha 6	213992_at	1.400	Extracellular Space	other
COL5A1	collagen, type V, alpha 1	212489_at	1.690	Extracellular Space	other
COL5A2	collagen, type V, alpha 2	221730_at	-1.300	Extracellular Space	other
COL5A3	collagen, type V, alpha 3	52255_s_at	1.430	Extracellular Space	other
COL6A1	collagen, type VI, alpha 1	216904_at	1.550	Extracellular Space	other
COL6A2	collagen, type VI, alpha 2	209156_s_at	1.230	Extracellular Space	other
COL6A3	collagen, type VI, alpha 3	201438_at	1.270	Extracellular Space	other
COL7A1	collagen, type VII, alpha 1	217312_s_at	-1.250	Extracellular Space	other
COL8A1	collagen, type VIII, alpha 1	226237_at	1.500	Extracellular Space	other
COL9A1	collagen, type IX, alpha 1	222008_at	2.210	Extracellular Space	other
COL9A2	collagen, type IX, alpha 2	232542_at	-1.510	Extracellular Space	other
COL9A3	collagen, type IX, alpha 3	204724_s_at	1.380	Extracellular Space	other
COLEC10	collectin sub-family member 10 (C-type lectin)	207420_at	1.370	Cytoplasm	other
COMP	--	205713_s_at	1.520	unknown	other
COMT	catechol-O-methyltransferase	213981_at	-1.330	Cytoplasm	enzyme
COPA	coatomer protein complex, subunit alpha	1559862_at	1.950	Cytoplasm	transporter
COPS6	COP9 signalosome subunit 6	201405_s_at	-1.260	Nucleus	other
COQ10B	coenzyme Q10 homolog B (S. cerevisiae)	1561948_at	-1.730	Cytoplasm	other
CORO1A	coronin, actin binding protein, 1A	209083_at	-1.300	Cytoplasm	other
CORO2B	coronin, actin binding protein, 2B	209789_at	1.310	unknown	other
COTL1	coactosin-like 1 (Dictyostelium)	224583_at	-1.670	Cytoplasm	other
COX10	cytochrome c oxidase assembly homolog 10 (yeast)	203858_s_at	-1.510	Cytoplasm	enzyme
COX15	cytochrome c oxidase assembly homolog 15 (yeast)	219547_at	-1.200	Cytoplasm	enzyme
COX4I1	cytochrome c oxidase subunit IV isoform 1	213758_at	-1.330	Cytoplasm	enzyme
COX4I2	cytochrome c oxidase subunit IV isoform 2 (lung)	232761_at	1.320	Cytoplasm	enzyme
COX5B	cytochrome c oxidase subunit Vb	213736_at	1.310	Cytoplasm	enzyme
COX6A1	cytochrome c oxidase subunit VIa polypeptide 1	224344_at	1.420	Cytoplasm	enzyme
COX7A1	cytochrome c oxidase subunit VIIa polypeptide 1 (muscle)	204570_at	-2.870	Cytoplasm	enzyme
CP	ceruloplasmin (ferroxidase)	214282_at	1.470	Extracellular Space	enzyme
CPD	carboxypeptidase D	201943_s_at	1.610	Extracellular Space	peptidase
CPE	--	201116_s_at	-2.300	unknown	other
CPEB2	cytoplasmic polyadenylation element binding protein 2	235462_at	1.670	Cytoplasm	other
CPEB3	cytoplasmic polyadenylation element binding protein 3	1555250_a_at	1.470	Plasma Membrane	other
CPM	carboxypeptidase M	235019_at	-1.260	Plasma Membrane	peptidase
CPNE4	copine IV	231336_at	6.470	Cytoplasm	other
CPQ	carboxypeptidase Q	208454_s_at	-1.310	Extracellular Space	peptidase
CPS1	carbamoyl-phosphate synthase 1, mitochondrial	204920_at	1.200	Cytoplasm	enzyme
CPSF3L	cleavage and polyadenylation specific factor 3-like	233563_s_at	-1.370	Nucleus	other
CPT1A	carnitine palmitoyltransferase 1A (liver)	210688_s_at	-1.300	Cytoplasm	enzyme
CPT1B	carnitine palmitoyltransferase 1B (muscle)	210070_s_at	-1.200	Cytoplasm	enzyme
CPT2	carnitine palmitoyltransferase 2	204263_s_at	-1.220	Cytoplasm	enzyme
CR1	complement component (3b/4b) receptor 1 (Knops blood group)	239205_s_at	-2.720	Plasma Membrane	transmembrane receptor
CR1L	complement component (3b/4b) receptor 1-like	239206_at	1.380	Plasma Membrane	other
CR2	complement component (3d/Epstein Barr virus) receptor 2	205544_s_at	1.670	Plasma Membrane	transmembrane receptor
CRABP1	cellular retinoic acid binding protein 1	205350_at	1.240	Cytoplasm	transporter
CRAT	carnitine O-acetyltransferase	205843_x_at	1.290	Cytoplasm	enzyme
CREB1	cAMP responsive element binding protein 1	237289_at	1.220	Nucleus	transcription regulator
CREB5	--	232555_at	1.310	unknown	other
CREBBP	CREB binding protein	235858_at	1.380	Nucleus	transcription regulator
CREM	cAMP responsive element modulator	230511_at	1.990	Nucleus	transcription regulator
CRH	corticotropin releasing hormone	205629_s_at	-2.020	Extracellular Space	cytokine
CRHR2	corticotropin releasing hormone receptor 2	211510_s_at	1.350	Plasma Membrane	G-protein coupled receptor
CRIM1	cysteine rich transmembrane BMP regulator 1 (chordin-like)	202551_s_at	3.380	Extracellular Space	kinase
CRIP1	cysteine-rich protein 1 (intestinal)	205081_at	-1.230	Cytoplasm	other
CRIP2	cysteine-rich protein 2	208978_at	1.360	Plasma Membrane	other
CRISPLD2	cysteine-rich secretory protein LCCL domain containing 2	221541_at	-1.200	Cytoplasm	other
CROT	carnitine O-octanoyltransferase	231102_at	1.680	Cytoplasm	enzyme
CRTAM	cytotoxic and regulatory T cell molecule	206914_at	1.360	Plasma Membrane	other
CRTAP	cartilage associated protein	1555889_a_at	-1.340	Extracellular Space	other
CRTC2	CREB regulated transcription coactivator 2	226307_at	-1.440	Nucleus	other
CRYBA4	--	206843_at	1.320	unknown	other
CSAD	cysteine sulfinic acid decarboxylase	1568620_at	-1.280	Cytoplasm	enzyme
CSDE1	cold shock domain containing E1, RNA-binding	202646_s_at	-1.290	Cytoplasm	enzyme
CSE1L	CSE1 chromosome segregation 1-like (yeast)	210765_at	1.500	Nucleus	transporter
CSF1	colony stimulating factor 1 (macrophage)	207082_at	-1.380	Extracellular Space	cytokine
CSF1R	colony stimulating factor 1 receptor	203104_at	-1.220	Plasma Membrane	kinase
CSF2	colony stimulating factor 2 (granulocyte-macrophage)	210229_s_at	1.330	Extracellular Space	cytokine
CSF3	colony stimulating factor 3 (granulocyte)	207442_at	-1.620	Extracellular Space	cytokine
CSF3R	colony stimulating factor 3 receptor (granulocyte)	1553297_a_at	-1.740	Plasma Membrane	transmembrane receptor
CSGALNACT2	chondroitin sulfate N-acetylgalactosaminyltransferase 2	239077_at	-1.390	Cytoplasm	enzyme
CSH1/CSH2	chorionic somatomammotropin hormone 1 (placental lactogen)	203807_x_at	2.010	Extracellular Space	other
CSK	c-src tyrosine kinase	202329_at	-1.240	Cytoplasm	kinase
CSN3	casein kappa	207803_s_at	-1.230	Extracellular Space	other
CSNK1A1	casein kinase 1, alpha 1	1556007_s_at	1.440	Cytoplasm	kinase
CSNK1D	casein kinase 1, delta	208774_at	-1.270	Cytoplasm	kinase
CSNK2A1	casein kinase 2, alpha 1 polypeptide	212072_s_at	-1.230	Cytoplasm	kinase
CSNK2A2	casein kinase 2, alpha prime polypeptide	203575_at	-1.270	Cytoplasm	kinase
CSPG4	chondroitin sulfate proteoglycan 4	204736_s_at	4.100	Plasma Membrane	other
CSRP1	cysteine and glycine-rich protein 1	200621_at	-1.450	Nucleus	other
CSRP3	cysteine and glycine-rich protein 3 (cardiac LIM protein)	205553_s_at	-1.890	Nucleus	other
CST3	cystatin C	237623_at	1.260	Extracellular Space	other
CST6	cystatin E/M	231248_at	1.300	Extracellular Space	other
CST7	cystatin F (leukocystatin)	210140_at	-1.530	Extracellular Space	other
CSTB	cystatin B (stefin B)	236449_at	-1.940	Cytoplasm	peptidase
CTAG1B (includes others)	--	207337_at	2.050	unknown	other
CTDSP1	CTD (carboxy-terminal domain, RNA polymerase II, polypeptide A) small phosphatase 1	217844_at	-1.350	Nucleus	phosphatase
CTF1	cardiotrophin 1	206813_at	-2.180	Extracellular Space	cytokine
CTGF	connective tissue growth factor	209101_at	1.600	Extracellular Space	growth factor
CTH	cystathionase (cystathionine gamma-lyase)	206085_s_at	1.390	Cytoplasm	enzyme
CTLA4	cytotoxic T-lymphocyte-associated protein 4	236341_at	1.910	Plasma Membrane	transmembrane receptor
CTNNA1	catenin (cadherin-associated protein), alpha 1, 102kDa	217366_at	1.440	Plasma Membrane	other
CTNNA2	catenin (cadherin-associated protein), alpha 2	205373_at	1.640	Plasma Membrane	other
CTNNB1	catenin (cadherin-associated protein), beta 1, 88kDa	1554411_at	-1.340	Nucleus	transcription regulator
CTNNBIP1	catenin, beta interacting protein 1	203081_at	1.210	Cytoplasm	other
CTNNBL1	catenin, beta like 1	221021_s_at	-1.200	Nucleus	other
CTNND1	catenin (cadherin-associated protein), delta 1	208862_s_at	1.480	Nucleus	other
CTNND2	catenin (cadherin-associated protein), delta 2	209617_s_at	1.380	Plasma Membrane	other
CTSB	cathepsin B	213275_x_at	1.230	Cytoplasm	peptidase
CTSD	cathepsin D	200766_at	-1.340	Cytoplasm	peptidase
CTSH	cathepsin H	202295_s_at	-1.230	Cytoplasm	peptidase
CTSK	cathepsin K	202450_s_at	1.420	Cytoplasm	peptidase
CTSL1	cathepsin L1	202087_s_at	1.360	Cytoplasm	peptidase
CTSL2	cathepsin L2	210074_at	-1.200	Cytoplasm	peptidase
CTSS	cathepsin S	202902_s_at	-1.370	Cytoplasm	peptidase
CTSZ	cathepsin Z	210042_s_at	-1.600	Cytoplasm	peptidase
CTTN	cortactin	214074_s_at	-2.210	Plasma Membrane	other
CTXN1	cortexin 1	228126_x_at	1.400	unknown	other
CUBN	cubilin (intrinsic factor-cobalamin receptor)	206775_at	-1.220	Plasma Membrane	transmembrane receptor
CUL1	cullin 1	238509_at	1.450	Nucleus	enzyme
CUL2	cullin 2	203079_s_at	-1.470	Nucleus	enzyme
CUL4B	cullin 4B	215997_s_at	1.380	Nucleus	other
CUX1	cut-like homeobox 1	227069_at	-1.370	Nucleus	transcription regulator
CWC27	CWC27 spliceosome-associated protein homolog (S. cerevisiae)	1555495_a_at	-1.220	Nucleus	enzyme
CX3CL1	chemokine (C-X3-C motif) ligand 1	823_at	1.510	Extracellular Space	cytokine
CX3CR1	chemokine (C-X3-C motif) receptor 1	1568934_at	1.410	Plasma Membrane	G-protein coupled receptor
CXCL1	chemokine (C-X-C motif) ligand 1 (melanoma growth stimulating activity, alpha)	204470_at	1.360	Extracellular Space	cytokine
CXCL11	--	210163_at	-1.450	unknown	other
CXCL12	chemokine (C-X-C motif) ligand 12	209687_at	1.740	Extracellular Space	cytokine
CXCL13	chemokine (C-X-C motif) ligand 13	205242_at	1.880	Extracellular Space	cytokine
CXCL14	chemokine (C-X-C motif) ligand 14	222484_s_at	3.500	Extracellular Space	cytokine
CXCL16	chemokine (C-X-C motif) ligand 16	223454_at	-1.210	Extracellular Space	cytokine
CXCL5	chemokine (C-X-C motif) ligand 5	207852_at	1.550	Extracellular Space	cytokine
CXCL9	chemokine (C-X-C motif) ligand 9	203915_at	-1.450	Extracellular Space	cytokine
CXCR2	chemokine (C-X-C motif) receptor 2	207008_at	-1.540	Plasma Membrane	G-protein coupled receptor
CXCR4	chemokine (C-X-C motif) receptor 4	209201_x_at	-1.450	Plasma Membrane	G-protein coupled receptor
CXCR5	chemokine (C-X-C motif) receptor 5	206126_at	1.230	Plasma Membrane	G-protein coupled receptor
CXCR7	chemokine (C-X-C motif) receptor 7	1559114_a_at	-1.890	Plasma Membrane	G-protein coupled receptor
CXXC4	CXXC finger protein 4	220277_at	-1.320	Cytoplasm	other
CYB5A	cytochrome b5 type A (microsomal)	207843_x_at	-2.340	Cytoplasm	enzyme
CYB5B	cytochrome b5 type B (outer mitochondrial membrane)	238554_at	-1.580	Cytoplasm	enzyme
CYB5R3	cytochrome b5 reductase 3	1554574_a_at	-1.330	Cytoplasm	enzyme
CYBB	cytochrome b-245, beta polypeptide	233538_s_at	1.770	Cytoplasm	enzyme
CYFIP2	cytoplasmic FMR1 interacting protein 2	215785_s_at	-1.270	Cytoplasm	other
CYLD	cylindromatosis (turban tumor syndrome)	60084_at	-1.390	Nucleus	transcription regulator
CYP11A1	cytochrome P450, family 11, subfamily A, polypeptide 1	204309_at	1.540	Cytoplasm	enzyme
CYP11B1	cytochrome P450, family 11, subfamily B, polypeptide 1	1552493_s_at	1.300	Cytoplasm	enzyme
CYP11B2	--	214630_at	1.400	unknown	other
CYP17A1	cytochrome P450, family 17, subfamily A, polypeptide 1	1562573_at	-1.460	Cytoplasm	enzyme
CYP19A1	cytochrome P450, family 19, subfamily A, polypeptide 1	1554296_at	-1.970	Cytoplasm	enzyme
CYP24A1	cytochrome P450, family 24, subfamily A, polypeptide 1	206504_at	-1.290	Cytoplasm	enzyme
CYP26B1	cytochrome P450, family 26, subfamily B, polypeptide 1	219825_at	2.310	Cytoplasm	enzyme
CYP27A1	cytochrome P450, family 27, subfamily A, polypeptide 1	203979_at	1.350	Cytoplasm	enzyme
CYP2A13/CYP2A6	--	208327_at	-1.280	unknown	other
CYP2B6	cytochrome P450, family 2, subfamily B, polypeptide 6	206754_s_at	1.360	Cytoplasm	enzyme
CYP2B7P1	cytochrome P450, family 2, subfamily B, polypeptide 7 pseudogene 1	210272_at	1.570	unknown	enzyme
CYP2C18	cytochrome P450, family 2, subfamily C, polypeptide 18	208126_s_at	2.560	Cytoplasm	enzyme
CYP2C8	cytochrome P450, family 2, subfamily C, polypeptide 8	219903_s_at	1.380	Cytoplasm	enzyme
CYP2C9	cytochrome P450, family 2, subfamily C, polypeptide 9	214421_x_at	1.770	Cytoplasm	enzyme
CYP2D6	cytochrome P450, family 2, subfamily D, polypeptide 6	217468_at	1.660	Cytoplasm	enzyme
CYP2E1	cytochrome P450, family 2, subfamily E, polypeptide 1	209975_at	-1.640	Cytoplasm	enzyme
CYP2R1	cytochrome P450, family 2, subfamily R, polypeptide 1	227109_at	-1.310	Cytoplasm	enzyme
CYP2U1	cytochrome P450, family 2, subfamily U, polypeptide 1	226402_at	2.230	Cytoplasm	enzyme
CYP2W1	cytochrome P450, family 2, subfamily W, polypeptide 1	220562_at	1.240	Cytoplasm	enzyme
CYP39A1	cytochrome P450, family 39, subfamily A, polypeptide 1	244407_at	1.420	Cytoplasm	enzyme
CYP3A4	cytochrome P450, family 3, subfamily A, polypeptide 4	210726_at	1.780	Cytoplasm	enzyme
CYP3A43	cytochrome P450, family 3, subfamily A, polypeptide 43	211442_x_at	1.230	Cytoplasm	enzyme
CYP3A5	cytochrome P450, family 3, subfamily A, polypeptide 5	214235_at	-2.130	Cytoplasm	enzyme
CYP3A7	cytochrome P450, family 3, subfamily A, polypeptide 7	211843_x_at	-1.380	Cytoplasm	enzyme
CYP46A1	cytochrome P450, family 46, subfamily A, polypeptide 1	220331_at	-1.340	Cytoplasm	enzyme
CYP4A11	cytochrome P450, family 4, subfamily A, polypeptide 11	1554837_a_at	1.520	Cytoplasm	enzyme
CYP4A22	cytochrome P450, family 4, subfamily A, polypeptide 22	217319_x_at	-1.210	Cytoplasm	enzyme
CYP4B1	cytochrome P450, family 4, subfamily B, polypeptide 1	1555497_a_at	1.280	Cytoplasm	enzyme
CYP4F11	cytochrome P450, family 4, subfamily F, polypeptide 11	206153_at	2.770	Cytoplasm	enzyme
CYP4F2	cytochrome P450, family 4, subfamily F, polypeptide 2	210452_x_at	-1.930	Cytoplasm	enzyme
CYP4F3	cytochrome P450, family 4, subfamily F, polypeptide 3	206514_s_at	1.860	Cytoplasm	enzyme
CYP51A1	cytochrome P450, family 51, subfamily A, polypeptide 1	202314_at	1.210	Cytoplasm	enzyme
CYP8B1	cytochrome P450, family 8, subfamily B, polypeptide 1	232494_at	-2.500	Cytoplasm	enzyme
CYR61	cysteine-rich, angiogenic inducer, 61	210764_s_at	-1.510	Extracellular Space	other
CYSLTR1	cysteinyl leukotriene receptor 1	216288_at	1.660	Plasma Membrane	G-protein coupled receptor
CYTH3	cytohesin 3	236136_at	1.800	Cytoplasm	transporter
DAAM1	dishevelled associated activator of morphogenesis 1	232552_at	1.460	Cytoplasm	other
DAAM2	dishevelled associated activator of morphogenesis 2	212793_at	1.200	unknown	other
DAB1	Dab, reelin signal transducer, homolog 1 (Drosophila)	220611_at	1.220	Cytoplasm	other
DAB2	Dab, mitogen-responsive phosphoprotein, homolog 2 (Drosophila)	232898_at	1.450	Plasma Membrane	other
DAD1	defender against cell death 1	200046_at	-1.320	Cytoplasm	enzyme
DAOA	D-amino acid oxidase activator	1555640_at	1.870	Cytoplasm	other
DAPK1	death-associated protein kinase 1	211214_s_at	1.600	Cytoplasm	kinase
DAPK2	death-associated protein kinase 2	215184_at	1.640	Cytoplasm	kinase
DAPP1	dual adaptor of phosphotyrosine and 3-phosphoinositides	236707_at	1.520	Cytoplasm	other
DARS	aspartyl-tRNA synthetase	201623_s_at	-1.420	Cytoplasm	enzyme
DAXX	death-domain associated protein	201763_s_at	-1.270	Nucleus	transcription regulator
DAZL	deleted in azoospermia-like	206588_at	-1.460	Cytoplasm	translation regulator
DBH	dopamine beta-hydroxylase (dopamine beta-monooxygenase)	234916_at	1.490	Cytoplasm	enzyme
DBN1	drebrin 1	202806_at	-1.670	Cytoplasm	other
DBP	D site of albumin promoter (albumin D-box) binding protein	209782_s_at	-1.430	Nucleus	transcription regulator
DBT	dihydrolipoamide branched chain transacylase E2	205370_x_at	1.330	Cytoplasm	enzyme
DCAF15	DDB1 and CUL4 associated factor 15	221851_at	-1.510	unknown	other
DCAF16	DDB1 and CUL4 associated factor 16	239187_at	-2.430	unknown	other
DCAF17	DDB1 and CUL4 associated factor 17	220172_at	1.290	unknown	other
DCAF5	DDB1 and CUL4 associated factor 5	224697_at	-1.360	Cytoplasm	other
DCAF6	DDB1 and CUL4 associated factor 6	241209_at	-2.420	Nucleus	transcription regulator
DCAF8	DDB1 and CUL4 associated factor 8	240405_at	1.750	unknown	other
DCBLD2	discoidin, CUB and LCCL domain containing 2	213865_at	-1.440	Plasma Membrane	other
DCC	deleted in colorectal carcinoma	206939_at	1.690	Plasma Membrane	transmembrane receptor
DCLK3	doublecortin-like kinase 3	232399_at	1.350	Cytoplasm	kinase
DCN	decorin	211896_s_at	-1.920	Extracellular Space	other
DCSTAMP	dendrocyte expressed seven transmembrane protein	221266_s_at	-1.580	Plasma Membrane	other
DCT	dopachrome tautomerase	205337_at	2.130	Cytoplasm	enzyme
DCTN1	dynactin 1	201082_s_at	-1.640	Cytoplasm	other
DCTN2	dynactin 2 (p50)	232505_at	1.430	Cytoplasm	other
DCTN4	dynactin 4 (p62)	233490_at	2.020	Nucleus	other
DCX	doublecortin	204850_s_at	1.340	Cytoplasm	other
DDA1	DET1 and DDB1 associated 1	227472_at	-1.320	unknown	other
DDAH2	dimethylarginine dimethylaminohydrolase 2	215537_x_at	1.200	unknown	enzyme
DDB1	damage-specific DNA binding protein 1, 127kDa	208619_at	-1.300	Nucleus	other
DDC	dopa decarboxylase (aromatic L-amino acid decarboxylase)	205311_at	-1.880	Cytoplasm	enzyme
DDIT3	DNA-damage-inducible transcript 3	209383_at	1.580	Nucleus	transcription regulator
DDOST	dolichyl-diphosphooligosaccharide--protein glycosyltransferase subunit (non-catalytic)	208675_s_at	-1.220	Cytoplasm	enzyme
DDR2	discoidin domain receptor tyrosine kinase 2	205168_at	-1.780	Plasma Membrane	kinase
DDX10	DEAD (Asp-Glu-Ala-Asp) box polypeptide 10	204977_at	-1.230	Nucleus	enzyme
DDX17	--	213998_s_at	-1.360	unknown	other
DDX20	DEAD (Asp-Glu-Ala-Asp) box polypeptide 20	224315_at	1.210	Nucleus	transcription regulator
DDX21	DEAD (Asp-Glu-Ala-Asp) box helicase 21	208152_s_at	-1.310	Nucleus	enzyme
DDX27	DEAD (Asp-Glu-Ala-Asp) box polypeptide 27	221780_s_at	-1.560	Nucleus	enzyme
DDX3X	--	212515_s_at	-1.250	unknown	other
DDX49	DEAD (Asp-Glu-Ala-Asp) box polypeptide 49	210811_s_at	-1.280	Nucleus	enzyme
DDX5	DEAD (Asp-Glu-Ala-Asp) box helicase 5	225886_at	-1.350	Nucleus	enzyme
DDX50	DEAD (Asp-Glu-Ala-Asp) box polypeptide 50	1568815_a_at	1.260	Nucleus	enzyme
DDX56	DEAD (Asp-Glu-Ala-Asp) box helicase 56	238525_at	1.630	Nucleus	enzyme
DDX58	DEAD (Asp-Glu-Ala-Asp) box polypeptide 58	218943_s_at	1.260	Cytoplasm	enzyme
DDX6	DEAD (Asp-Glu-Ala-Asp) box helicase 6	204909_at	-1.780	Nucleus	enzyme
DDX60	DEAD (Asp-Glu-Ala-Asp) box polypeptide 60	218986_s_at	-1.230	Cytoplasm	enzyme
DDX60L	DEAD (Asp-Glu-Ala-Asp) box polypeptide 60-like	228152_s_at	-1.750	unknown	other
DEAF1	DEAF1 transcription factor	209407_s_at	-1.320	Nucleus	transcription regulator
DEDD	death effector domain containing	202480_s_at	-1.240	Nucleus	other
DEDD2	death effector domain containing 2	225434_at	-1.240	Nucleus	other
DEFA4	defensin, alpha 4, corticostatin	207269_at	-1.440	Extracellular Space	other
DEFB1	defensin, beta 1	210397_at	1.260	Extracellular Space	other
DEFB103A/DEFB103B	defensin, beta 103B	224239_at	1.770	Extracellular Space	other
DEFB4A/DEFB4B	--	207356_at	1.270	unknown	other
DENR	--	234347_s_at	1.650	unknown	other
DERL3	derlin 3	229719_s_at	-2.620	Cytoplasm	other
DES	desmin	216947_at	-1.260	Cytoplasm	other
DFFA	DNA fragmentation factor, 45kDa, alpha polypeptide	203277_at	-1.470	Nucleus	enzyme
DFNB31	deafness, autosomal recessive 31	221887_s_at	1.670	Plasma Membrane	other
DGAT1	diacylglycerol O-acyltransferase 1	203669_s_at	-1.390	Cytoplasm	enzyme
DGKA	diacylglycerol kinase, alpha 80kDa	203385_at	-1.540	Cytoplasm	kinase
DGKZ	diacylglycerol kinase, zeta	207556_s_at	-1.350	Cytoplasm	kinase
DGUOK	deoxyguanosine kinase	241995_at	1.560	Cytoplasm	kinase
DHCR24	24-dehydrocholesterol reductase	200862_at	-1.320	Cytoplasm	enzyme
DHCR7	7-dehydrocholesterol reductase	201791_s_at	-1.430	Cytoplasm	enzyme
DHFR	dihydrofolate reductase	48808_at	-1.290	Nucleus	enzyme
DHPS	deoxyhypusine synthase	202802_at	-1.520	Cytoplasm	enzyme
DHRS2	dehydrogenase/reductase (SDR family) member 2	214079_at	1.350	Nucleus	enzyme
DHRS3	dehydrogenase/reductase (SDR family) member 3	202481_at	-2.140	Cytoplasm	enzyme
DHRS7	dehydrogenase/reductase (SDR family) member 7	213868_s_at	1.630	unknown	enzyme
DHRS9	dehydrogenase/reductase (SDR family) member 9	224009_x_at	-2.040	Cytoplasm	enzyme
DHX32	DEAH (Asp-Glu-Ala-His) box polypeptide 32	218198_at	-1.330	unknown	enzyme
DHX33	DEAH (Asp-Glu-Ala-His) box polypeptide 33	222875_at	1.230	Nucleus	enzyme
DHX34	DEAH (Asp-Glu-Ala-His) box polypeptide 34	214017_s_at	-2.030	unknown	enzyme
DHX58	DEXH (Asp-Glu-X-His) box polypeptide 58	219364_at	1.570	Cytoplasm	enzyme
DIAPH2	diaphanous homolog 2 (Drosophila)	205726_at	-1.210	Cytoplasm	other
DICER1	dicer 1, ribonuclease type III	216280_s_at	1.840	Cytoplasm	enzyme
DIMT1	DIM1 dimethyladenosine transferase 1 homolog (S. cerevisiae)	210802_s_at	-1.210	Cytoplasm	enzyme
DIO2	deiodinase, iodothyronine, type II	210819_x_at	1.410	Cytoplasm	enzyme
DIO3	deiodinase, iodothyronine, type III	207154_at	1.290	Plasma Membrane	enzyme
DIRAS3	DIRAS family, GTP-binding RAS-like 3	215506_s_at	-1.280	Plasma Membrane	enzyme
DKC1	--	201478_s_at	-1.260	unknown	other
DKK3	dickkopf 3 homolog (Xenopus laevis)	221127_s_at	-1.730	Extracellular Space	cytokine
DLC1	deleted in liver cancer 1	224822_at	1.200	Cytoplasm	other
DLEU2	deleted in lymphocytic leukemia 2 (non-protein coding)	1563229_at	1.410	unknown	other
DLG1	discs, large homolog 1 (Drosophila)	202516_s_at	1.270	Plasma Membrane	kinase
DLG2	discs, large homolog 2 (Drosophila)	206253_at	-1.740	Plasma Membrane	kinase
DLG3	discs, large homolog 3 (Drosophila)	212729_at	1.530	Plasma Membrane	kinase
DLG4	discs, large homolog 4 (Drosophila)	210684_s_at	1.380	Plasma Membrane	kinase
DLG5	--	210469_at	1.200	unknown	other
DLGAP4	discs, large (Drosophila) homolog-associated protein 4	233056_x_at	1.590	Plasma Membrane	other
DLK1	delta-like 1 homolog (Drosophila)	209560_s_at	1.200	Extracellular Space	other
DLL1	delta-like 1 (Drosophila)	224215_s_at	1.440	Plasma Membrane	enzyme
DLL3	delta-like 3 (Drosophila)	222898_s_at	1.320	Extracellular Space	other
DLX1	distal-less homeobox 1	1560100_at	1.290	Nucleus	transcription regulator
DLX2	distal-less homeobox 2	215685_s_at	-2.210	Nucleus	transcription regulator
DLX6	distal-less homeobox 6	242940_x_at	1.710	Nucleus	transcription regulator
DMD	dystrophin	208086_s_at	-1.990	Plasma Membrane	other
DMPK	--	217066_s_at	-1.480	unknown	other
DMRTC2	DMRT-like family C2	236811_at	1.270	Nucleus	transcription regulator
DNAH11	dynein, axonemal, heavy chain 11	237804_at	2.220	Cytoplasm	enzyme
DNAH5	dynein, axonemal, heavy chain 5	243938_x_at	1.250	Extracellular Space	enzyme
DNAH9	dynein, axonemal, heavy chain 9	207959_s_at	2.380	Cytoplasm	other
DNAJA2	DnaJ (Hsp40) homolog, subfamily A, member 2	223850_at	1.960	Nucleus	enzyme
DNAJB11	DnaJ (Hsp40) homolog, subfamily B, member 11	223054_at	-1.760	Cytoplasm	other
DNAJB5	DnaJ (Hsp40) homolog, subfamily B, member 5	207453_s_at	1.310	Cytoplasm	other
DNAJC13	DnaJ (Hsp40) homolog, subfamily C, member 13	1564627_at	2.220	Cytoplasm	other
DNAJC15	DnaJ (Hsp40) homolog, subfamily C, member 15	227808_at	1.350	Cytoplasm	other
DNAJC21	DnaJ (Hsp40) homolog, subfamily C, member 21	238336_s_at	1.590	unknown	other
DNAJC3	DnaJ (Hsp40) homolog, subfamily C, member 3	208499_s_at	1.230	Cytoplasm	other
DNAJC7	DnaJ (Hsp40) homolog, subfamily C, member 7	202416_at	-1.490	Cytoplasm	other
DNASE1L3	deoxyribonuclease I-like 3	205554_s_at	1.280	Nucleus	enzyme
DNASE2	deoxyribonuclease II, lysosomal	209831_x_at	1.230	Cytoplasm	enzyme
DNM1	dynamin 1	217341_at	-1.510	Cytoplasm	enzyme
DNM1L	dynamin 1-like	237797_at	1.420	Cytoplasm	enzyme
DNM2	dynamin 2	202253_s_at	-1.380	Plasma Membrane	enzyme
DNMT3A	DNA (cytosine-5-)-methyltransferase 3 alpha	218457_s_at	1.260	Nucleus	enzyme
DNPH1	2'-deoxynucleoside 5'-phosphate N-hydrolase 1	204238_s_at	-1.310	Nucleus	other
DNTT	deoxynucleotidyltransferase, terminal	210487_at	2.480	Nucleus	enzyme
DOCK1	dedicator of cytokinesis 1	241709_s_at	-1.350	Cytoplasm	other
DOCK5	--	230206_at	1.640	unknown	other
DOCK9	--	215237_at	1.900	Cytoplasm	other
DOK5	docking protein 5	214844_s_at	1.310	Plasma Membrane	other
DOT1L	DOT1-like, histone H3 methyltransferase (S. cerevisiae)	214865_at	-1.590	Nucleus	phosphatase
DPP4	dipeptidyl-peptidase 4	203716_s_at	-2.250	Plasma Membrane	peptidase
DPP6	dipeptidyl-peptidase 6	228546_at	1.400	Plasma Membrane	peptidase
DPYSL3	dihydropyrimidinase-like 3	201431_s_at	1.370	Cytoplasm	enzyme
DPYSL4	dihydropyrimidinase-like 4	205492_s_at	1.350	Cytoplasm	enzyme
DPYSL5	dihydropyrimidinase-like 5	222797_at	1.340	Cytoplasm	enzyme
DRAM1	DNA-damage regulated autophagy modulator 1	241992_at	1.310	Cytoplasm	other
DRD3	dopamine receptor D3	214559_at	2.140	Plasma Membrane	G-protein coupled receptor
DRD4	dopamine receptor D4	208215_x_at	2.250	Plasma Membrane	G-protein coupled receptor
DRD5	dopamine receptor D5	208486_at	-1.350	Plasma Membrane	G-protein coupled receptor
DSC2	desmocollin 2	226817_at	-1.280	Plasma Membrane	other
DSCAM	Down syndrome cell adhesion molecule	240218_at	1.440	Plasma Membrane	other
DSCR6	Down syndrome critical region gene 6	207267_s_at	-1.330	Nucleus	other
DSG1	desmoglein 1	206642_at	1.940	Plasma Membrane	other
DSP	desmoplakin	200606_at	-1.430	Plasma Membrane	other
DST	--	215810_x_at	1.810	unknown	other
DSTN	destrin (actin depolymerizing factor)	230933_at	1.260	Cytoplasm	other
DSTYK	dual serine/threonine and tyrosine protein kinase	211515_s_at	-1.970	Cytoplasm	kinase
DTNBP1	dystrobrevin binding protein 1	223446_s_at	-1.360	Plasma Membrane	other
DTX1	deltex homolog 1 (Drosophila)	227336_at	-1.260	Nucleus	transcription regulator
DTX3	deltex homolog 3 (Drosophila)	235721_at	-1.700	Cytoplasm	other
DUSP1	dual specificity phosphatase 1	201044_x_at	-3.340	Nucleus	phosphatase
DUSP16	dual specificity phosphatase 16	224832_at	1.250	Nucleus	phosphatase
DUSP4	dual specificity phosphatase 4	204014_at	1.280	Nucleus	phosphatase
DUSP8	dual specificity phosphatase 8	238594_x_at	1.290	Nucleus	phosphatase
DVL3	dishevelled, dsh homolog 3 (Drosophila)	201908_at	-1.510	Cytoplasm	other
DYDC1	DPY30 domain containing 1	1552993_at	1.330	unknown	other
DYDC2	DPY30 domain containing 2	239733_at	1.250	Extracellular Space	other
DYNC1H1	dynein, cytoplasmic 1, heavy chain 1	229115_at	-1.540	Cytoplasm	peptidase
DYNC2LI1	--	241757_x_at	1.380	unknown	other
DYNLL2	dynein, light chain, LC8-type 2	229106_at	-1.370	Cytoplasm	other
DYNLRB1	dynein, light chain, roadblock-type 1	1565612_at	1.630	Cytoplasm	other
DYRK1A	dual-specificity tyrosine-(Y)-phosphorylation regulated kinase 1A	211541_s_at	-1.690	Nucleus	kinase
DYRK1B	dual-specificity tyrosine-(Y)-phosphorylation regulated kinase 1B	217270_s_at	-1.380	Nucleus	kinase
DYRK2	dual-specificity tyrosine-(Y)-phosphorylation regulated kinase 2	202970_at	-1.420	Cytoplasm	kinase
DYRK3	dual-specificity tyrosine-(Y)-phosphorylation regulated kinase 3	210151_s_at	1.280	Nucleus	kinase
DYSF	dysferlin, limb girdle muscular dystrophy 2B (autosomal recessive)	218660_at	1.260	Plasma Membrane	other
DYX1C1	dyslexia susceptibility 1 candidate 1	241713_s_at	-1.340	Nucleus	other
E2F2	E2F transcription factor 2	207042_at	-1.510	Nucleus	transcription regulator
E2F3	E2F transcription factor 3	203692_s_at	-1.670	Nucleus	transcription regulator
E2F5	E2F transcription factor 5, p130-binding	231237_x_at	1.460	Nucleus	transcription regulator
EBF1	early B-cell factor 1	227646_at	1.630	Nucleus	transcription regulator
EBF2	early B-cell factor 2	244885_at	2.420	Nucleus	other
EBF3	early B-cell factor 3	227243_s_at	-2.260	Nucleus	other
EBI3	Epstein-Barr virus induced 3	219424_at	1.540	Extracellular Space	cytokine
EBP	emopamil binding protein (sterol isomerase)	231320_at	1.250	Cytoplasm	enzyme
ECE1	endothelin converting enzyme 1	201750_s_at	-2.680	Plasma Membrane	peptidase
ECEL1	endothelin converting enzyme-like 1	219914_at	-1.330	Plasma Membrane	peptidase
ECI1	enoyl-CoA delta isomerase 1	209759_s_at	1.260	Cytoplasm	enzyme
ECM2	--	1568779_a_at	1.330	unknown	other
ECT2	--	237241_at	1.260	unknown	other
EDA	ectodysplasin A	206217_at	-1.220	Extracellular Space	cytokine
EDARADD	EDAR-associated death domain	1553430_a_at	-1.230	Cytoplasm	other
EDEM3	ER degradation enhancer, mannosidase alpha-like 3	223243_s_at	1.350	Cytoplasm	enzyme
EDIL3	EGF-like repeats and discoidin I-like domains 3	1558643_s_at	1.510	Extracellular Space	other
EDN1	endothelin 1	222802_at	-1.250	Extracellular Space	cytokine
EDN3	endothelin 3	217154_s_at	-1.700	Extracellular Space	other
EDNRA	endothelin receptor type A	204463_s_at	-1.540	Plasma Membrane	transmembrane receptor
EDNRB	endothelin receptor type B	204273_at	-1.710	Plasma Membrane	G-protein coupled receptor
EED	embryonic ectoderm development	210656_at	1.710	Nucleus	transcription regulator
EEF1A1	eukaryotic translation elongation factor 1 alpha 1	1557120_at	1.420	Cytoplasm	translation regulator
EEF1D	eukaryotic translation elongation factor 1 delta (guanine nucleotide exchange protein)	214395_x_at	1.670	Cytoplasm	translation regulator
EEF2	eukaryotic translation elongation factor 2	200094_s_at	-1.200	Cytoplasm	translation regulator
EFEMP1	EGF containing fibulin-like extracellular matrix protein 1	228421_s_at	1.590	Extracellular Space	enzyme
EFEMP2	--	206580_s_at	-1.720	unknown	other
EFNA1	ephrin-A1	202023_at	1.490	Plasma Membrane	other
EFNB2	ephrin-B2	202669_s_at	-1.400	Plasma Membrane	other
EFS	embryonal Fyn-associated substrate	204400_at	2.310	Cytoplasm	other
EGF	epidermal growth factor	206254_at	1.510	Extracellular Space	growth factor
EGFR	epidermal growth factor receptor	211550_at	3.840	Plasma Membrane	kinase
EGLN1	egl nine homolog 1 (C. elegans)	224314_s_at	-1.250	Cytoplasm	other
EGLN2	egl nine homolog 2 (C. elegans)	220956_s_at	-1.370	Cytoplasm	enzyme
EGLN3	egl nine homolog 3 (C. elegans)	219232_s_at	-1.460	Cytoplasm	enzyme
EGR1	early growth response 1	227404_s_at	4.910	Nucleus	transcription regulator
EGR4	early growth response 4	207768_at	4.540	Nucleus	transcription regulator
EHBP1L1	EH domain binding protein 1-like 1	221755_at	-2.480	Cytoplasm	other
EHD1	EH-domain containing 1	209037_s_at	-1.970	Cytoplasm	other
EHD2	EH-domain containing 2	205341_at	1.940	Nucleus	other
EHD3	EH-domain containing 3	241267_at	1.760	Cytoplasm	other
EHD4	EH-domain containing 4	1556608_a_at	1.510	Plasma Membrane	enzyme
EHF	ets homologous factor	224189_x_at	1.980	Nucleus	transcription regulator
EHMT1	euchromatic histone-lysine N-methyltransferase 1	225461_at	-1.240	Nucleus	transcription regulator
EHMT2	euchromatic histone-lysine N-methyltransferase 2	243914_at	1.390	Nucleus	transcription regulator
EI24	etoposide induced 2.4	216396_s_at	-1.360	unknown	other
EID3	EP300 interacting inhibitor of differentiation 3	231292_at	1.260	Cytoplasm	other
EIF1AY	eukaryotic translation initiation factor 1A, Y-linked	204409_s_at	-1.340	Cytoplasm	translation regulator
EIF2AK2	eukaryotic translation initiation factor 2-alpha kinase 2	213294_at	-1.230	Cytoplasm	kinase
EIF2AK3	eukaryotic translation initiation factor 2-alpha kinase 3	1568804_at	1.260	Cytoplasm	kinase
EIF2B2	eukaryotic translation initiation factor 2B, subunit 2 beta, 39kDa	202461_at	-1.520	Cytoplasm	translation regulator
EIF2B3	eukaryotic translation initiation factor 2B, subunit 3 gamma, 58kDa	218488_at	-1.280	Cytoplasm	translation regulator
EIF2B4	eukaryotic translation initiation factor 2B, subunit 4 delta, 67kDa	215482_s_at	-1.540	Cytoplasm	translation regulator
EIF2C4	--	1569408_at	1.780	unknown	other
EIF2S2	--	208725_at	-2.000	unknown	other
EIF3B	eukaryotic translation initiation factor 3, subunit B	237457_at	1.390	Cytoplasm	translation regulator
EIF3C/EIF3CL	eukaryotic translation initiation factor 3, subunit C	236700_at	1.460	Cytoplasm	translation regulator
EIF3D	eukaryotic translation initiation factor 3, subunit D	200005_at	-1.200	Cytoplasm	translation regulator
EIF3E	eukaryotic translation initiation factor 3, subunit E	235429_at	1.200	Cytoplasm	translation regulator
EIF3F	--	200023_s_at	-1.280	unknown	other
EIF4E	eukaryotic translation initiation factor 4E	242674_at	-1.850	Cytoplasm	translation regulator
EIF4EBP1	eukaryotic translation initiation factor 4E binding protein 1	221539_at	-1.370	Cytoplasm	translation regulator
EIF4G1	eukaryotic translation initiation factor 4 gamma, 1	208625_s_at	-1.520	Cytoplasm	translation regulator
EIF4G2	eukaryotic translation initiation factor 4 gamma, 2	217607_x_at	1.510	Cytoplasm	translation regulator
EIF5A	--	213757_at	1.290	unknown	other
EIF5B	eukaryotic translation initiation factor 5B	201027_s_at	-1.470	Cytoplasm	translation regulator
EIF6	--	210213_s_at	-1.340	unknown	other
ELANE	elastase, neutrophil expressed	206871_at	-1.430	Extracellular Space	peptidase
ELAVL1	ELAV (embryonic lethal, abnormal vision, Drosophila)-like 1 (Hu antigen R)	227746_at	-1.840	Cytoplasm	other
ELAVL3	ELAV (embryonic lethal, abnormal vision, Drosophila)-like 3 (Hu antigen C)	206338_at	3.050	Nucleus	other
ELF3	E74-like factor 3 (ets domain transcription factor, epithelial-specific )	210827_s_at	-1.680	Nucleus	transcription regulator
ELF4	E74-like factor 4 (ets domain transcription factor)	203490_at	1.450	Nucleus	transcription regulator
ELK1	ELK1, member of ETS oncogene family	210850_s_at	-1.500	Nucleus	transcription regulator
ELK3	ELK3, ETS-domain protein (SRF accessory protein 2)	221773_at	1.450	Nucleus	transcription regulator
ELL2	elongation factor, RNA polymerase II, 2	214446_at	1.540	Nucleus	transcription regulator
ELMSAN1	ELM2 and Myb/SANT-like domain containing 1	235430_at	1.230	Nucleus	other
ELN	elastin	212670_at	1.350	Extracellular Space	other
ELOF1	elongation factor 1 homolog (S. cerevisiae)	225156_at	-1.390	Nucleus	other
ELOVL1	ELOVL fatty acid elongase 1	218028_at	-1.390	Cytoplasm	enzyme
ELOVL2	ELOVL fatty acid elongase 2	213712_at	-3.440	Cytoplasm	enzyme
ELOVL4	ELOVL fatty acid elongase 4	219532_at	1.730	Cytoplasm	enzyme
ELOVL6	ELOVL fatty acid elongase 6	210868_s_at	2.790	Cytoplasm	enzyme
ELOVL7	ELOVL fatty acid elongase 7	227180_at	3.730	Cytoplasm	enzyme
EMC1	ER membrane protein complex subunit 1	212396_s_at	-1.520	Plasma Membrane	other
EMCN	endomucin	220833_at	-1.280	Extracellular Space	other
EMG1	EMG1 nucleolar protein homolog (S. cerevisiae)	209233_at	-1.310	Nucleus	other
EMID2	collagen, type XXVI, alpha 1	233894_x_at	-2.710	Extracellular Space	other
EMILIN1	elastin microfibril interfacer 1	204163_at	-6.370	Extracellular Space	other
EML4	echinoderm microtubule associated protein like 4	232587_at	-2.030	Cytoplasm	other
EMP1	epithelial membrane protein 1	201325_s_at	-1.630	Plasma Membrane	other
EMP2	epithelial membrane protein 2	204975_at	-1.530	Plasma Membrane	other
EMP3	epithelial membrane protein 3	203729_at	-1.230	Plasma Membrane	other
EMR2	--	207610_s_at	1.710	unknown	other
EMX2	empty spiracles homeobox 2	221950_at	1.240	Nucleus	transcription regulator
EN2	engrailed homeobox 2	207060_at	1.330	Nucleus	transcription regulator
ENAM	enamelin	240586_at	1.420	Extracellular Space	other
ENDOG	endonuclease G	204824_at	-1.450	Cytoplasm	enzyme
ENO2	enolase 2 (gamma, neuronal)	201313_at	3.520	Cytoplasm	enzyme
ENPEP	glutamyl aminopeptidase (aminopeptidase A)	204845_s_at	-1.680	Plasma Membrane	peptidase
ENPP1	ectonucleotide pyrophosphatase/phosphodiesterase 1	228952_at	-1.460	Plasma Membrane	enzyme
ENPP2	ectonucleotide pyrophosphatase/phosphodiesterase 2	209392_at	1.980	Plasma Membrane	enzyme
ENPP3	ectonucleotide pyrophosphatase/phosphodiesterase 3	222938_x_at	-1.290	Plasma Membrane	enzyme
ENTPD1	ectonucleoside triphosphate diphosphohydrolase 1	243111_at	1.240	Plasma Membrane	enzyme
ENTPD4	ectonucleoside triphosphate diphosphohydrolase 4	1555358_a_at	-1.740	Cytoplasm	enzyme
ENTPD5	ectonucleoside triphosphate diphosphohydrolase 5	1554094_at	-1.600	Cytoplasm	enzyme
ENTPD6	ectonucleoside triphosphate diphosphohydrolase 6 (putative)	201704_at	-1.370	Cytoplasm	enzyme
EOMES	eomesodermin	231776_at	1.350	Nucleus	transcription regulator
EP300	E1A binding protein p300	213579_s_at	-1.220	Nucleus	transcription regulator
EPAS1	endothelial PAS domain protein 1	241055_at	1.820	Nucleus	transcription regulator
EPB41	erythrocyte membrane protein band 4.1 (elliptocytosis 1, RH-linked)	214530_x_at	2.130	Plasma Membrane	other
EPB41L1	erythrocyte membrane protein band 4.1-like 1	212336_at	1.840	Plasma Membrane	other
EPB41L4A	--	220119_at	-2.350	unknown	other
EPB41L4A-AS1	EPB41L4A antisense RNA 1	228259_s_at	1.290	unknown	other
EPB41L4B	erythrocyte membrane protein band 4.1 like 4B	223859_at	1.740	unknown	transporter
EPB42	erythrocyte membrane protein band 4.2	210746_s_at	2.430	Plasma Membrane	transporter
EPCAM	epithelial cell adhesion molecule	201839_s_at	2.270	Plasma Membrane	other
EPHA1	EPH receptor A1	205977_s_at	-1.530	Plasma Membrane	kinase
EPHA2	EPH receptor A2	203499_at	-2.760	Plasma Membrane	kinase
EPHA5	EPH receptor A5	237939_at	1.280	Plasma Membrane	kinase
EPHA6	EPH receptor A6	1561396_at	1.600	Plasma Membrane	kinase
EPHB1	EPH receptor B1	211898_s_at	1.390	Plasma Membrane	kinase
EPHB2	EPH receptor B2	211165_x_at	-4.430	Plasma Membrane	kinase
EPHB4	EPH receptor B4	202894_at	-1.360	Plasma Membrane	kinase
EPHB6	EPH receptor B6	204718_at	-1.550	Plasma Membrane	kinase
EPHX1	epoxide hydrolase 1, microsomal (xenobiotic)	202017_at	-1.380	Cytoplasm	peptidase
EPHX4	epoxide hydrolase 4	239579_at	1.380	unknown	enzyme
EPM2AIP1	EPM2A (laforin) interacting protein 1	227847_at	-1.770	Cytoplasm	other
EPN2	epsin 2	203464_s_at	1.210	Cytoplasm	other
EPO	erythropoietin	217254_s_at	1.250	Extracellular Space	cytokine
ERAP1	endoplasmic reticulum aminopeptidase 1	214034_at	1.230	Extracellular Space	peptidase
ERAP2	endoplasmic reticulum aminopeptidase 2	227462_at	1.310	Cytoplasm	peptidase
ERBB2	v-erb-b2 erythroblastic leukemia viral oncogene homolog 2, neuro/glioblastoma derived oncogene homolog (avian)	210930_s_at	1.760	Plasma Membrane	kinase
ERBB3	v-erb-b2 erythroblastic leukemia viral oncogene homolog 3 (avian)	215638_at	-1.500	Plasma Membrane	kinase
ERC1	ELKS/RAB6-interacting/CAST family member 1	1563947_a_at	-2.110	Cytoplasm	other
ERC2	ELKS/RAB6-interacting/CAST family member 2	213938_at	1.360	Cytoplasm	other
ERCC1	excision repair cross-complementing rodent repair deficiency, complementation group 1 (includes overlapping antisense sequence)	203719_at	-1.260	Nucleus	enzyme
ERCC3	excision repair cross-complementing rodent repair deficiency, complementation group 3	202176_at	-1.880	Nucleus	enzyme
ERCC8	--	205162_at	-1.440	unknown	other
EREG	epiregulin	1569583_at	1.430	Extracellular Space	growth factor
ERF	Ets2 repressor factor	230368_at	-1.260	Nucleus	transcription regulator
ERO1L	ERO1-like (S. cerevisiae)	218498_s_at	-1.380	Cytoplasm	enzyme
ERP29	endoplasmic reticulum protein 29	201216_at	-1.210	Cytoplasm	transporter
ERP44	endoplasmic reticulum protein 44	208957_at	1.260	Cytoplasm	enzyme
ESD	esterase D	215095_at	1.230	Cytoplasm	enzyme
ESM1	endothelial cell-specific molecule 1	208394_x_at	1.330	Extracellular Space	growth factor
ESPL1	extra spindle pole bodies homolog 1 (S. cerevisiae)	204817_at	-1.310	Nucleus	peptidase
ESR1	estrogen receptor 1	217190_x_at	2.090	Nucleus	ligand-dependent nuclear receptor
ESR2	estrogen receptor 2 (ER beta)	211119_at	-3.110	Nucleus	ligand-dependent nuclear receptor
ESRRB	estrogen-related receptor beta	207726_at	1.280	Nucleus	ligand-dependent nuclear receptor
ESX1	ESX homeobox 1	1552445_a_at	1.260	Nucleus	transcription regulator
ETFB	electron-transfer-flavoprotein, beta polypeptide	202942_at	-1.270	Cytoplasm	transporter
ETNK1	ethanolamine kinase 1	226432_at	1.360	Cytoplasm	kinase
ETS1	v-ets erythroblastosis virus E26 oncogene homolog 1 (avian)	214447_at	1.310	Nucleus	transcription regulator
ETS2	--	241193_at	-1.620	unknown	other
ETV1	ets variant 1	221910_at	2.700	Nucleus	transcription regulator
ETV3	ets variant 3	214480_at	1.550	Nucleus	transcription regulator
ETV5	ets variant 5	216375_s_at	-1.510	Nucleus	transcription regulator
ETV6	ets variant 6	239364_at	1.990	Nucleus	transcription regulator
ETV7	ets variant 7	224225_s_at	1.840	Nucleus	transcription regulator
EVC	Ellis van Creveld syndrome	210887_s_at	1.470	Cytoplasm	other
EVC2	Ellis van Creveld syndrome 2	1555256_at	1.520	Extracellular Space	other
EVPL	envoplakin	204503_at	1.210	Plasma Membrane	other
EVX1	even-skipped homeobox 1	207914_x_at	2.740	Nucleus	transcription regulator
EWSR1	Ewing sarcoma breakpoint region 1	210011_s_at	-1.360	Nucleus	other
EXOC6B	exocyst complex component 6B	225900_at	1.260	unknown	other
EXOSC10	exosome component 10	1559031_at	-1.520	Nucleus	kinase
EXOSC7	exosome component 7	212627_s_at	-1.330	Nucleus	enzyme
EXT1	exostosin glycosyltransferase 1	201995_at	1.250	Cytoplasm	enzyme
EZH1	enhancer of zeste homolog 1 (Drosophila)	203249_at	-1.420	Nucleus	enzyme
EZR	ezrin	217230_at	1.340	Plasma Membrane	other
F10	coagulation factor X	205620_at	1.210	Extracellular Space	peptidase
F11	coagulation factor XI	206610_s_at	2.200	Extracellular Space	peptidase
F2R	coagulation factor II (thrombin) receptor	203989_x_at	1.570	Plasma Membrane	G-protein coupled receptor
F2RL1	coagulation factor II (thrombin) receptor-like 1	213506_at	1.340	Plasma Membrane	G-protein coupled receptor
F2RL2	coagulation factor II (thrombin) receptor-like 2	230147_at	-2.390	Plasma Membrane	G-protein coupled receptor
F3	coagulation factor III (thromboplastin, tissue factor)	204363_at	1.260	Plasma Membrane	transmembrane receptor
F5	coagulation factor V (proaccelerin, labile factor)	204714_s_at	1.920	Plasma Membrane	enzyme
F7	coagulation factor VII (serum prothrombin conversion accelerator)	207300_s_at	1.220	Plasma Membrane	peptidase
F9	--	207218_at	1.210	unknown	other
FABP1	fatty acid binding protein 1, liver	205892_s_at	4.040	Cytoplasm	transporter
FABP3	fatty acid binding protein 3, muscle and heart (mammary-derived growth inhibitor)	214285_at	1.360	Cytoplasm	transporter
FABP4	fatty acid binding protein 4, adipocyte	203980_at	-1.410	Cytoplasm	transporter
FABP6	fatty acid binding protein 6, ileal	210445_at	1.450	Cytoplasm	transporter
FABP7	fatty acid binding protein 7, brain	216192_at	-1.610	Cytoplasm	transporter
FADS1	fatty acid desaturase 1	208963_x_at	-1.810	Plasma Membrane	enzyme
FADS2	fatty acid desaturase 2	202218_s_at	1.220	Plasma Membrane	enzyme
FAIM	--	220643_s_at	3.980	unknown	other
FAM102A	family with sequence similarity 102, member A	228428_at	-1.580	unknown	other
FAM105B	--	229268_at	-1.430	unknown	other
FAM107A	family with sequence similarity 107, member A	207547_s_at	1.600	Nucleus	other
FAM111A	family with sequence similarity 111, member A	229196_at	1.620	unknown	other
FAM117B	family with sequence similarity 117, member B	1564868_a_at	1.520	unknown	other
FAM127A	family with sequence similarity 127, member A	201828_x_at	-1.260	Plasma Membrane	other
FAM131A	family with sequence similarity 131, member A	232806_s_at	2.310	unknown	transporter
FAM13A	family with sequence similarity 13, member A	202973_x_at	1.640	Cytoplasm	other
FAM162A	family with sequence similarity 162, member A	235850_at	-1.320	Cytoplasm	other
FAM169A	family with sequence similarity 169, member A	213954_at	1.950	unknown	other
FAM171A1	family with sequence similarity 171, member A1	212771_at	-1.300	unknown	other
FAM208B	family with sequence similarity 208, member B	1556758_at	1.660	unknown	other
FAM213A	family with sequence similarity 213, member A	228155_at	-1.780	Extracellular Space	other
FAM3B	family with sequence similarity 3, member B	227194_at	-1.320	Extracellular Space	cytokine
FAM3D	family with sequence similarity 3, member D	227676_at	-2.140	Extracellular Space	cytokine
FAM46A	family with sequence similarity 46, member A	221766_s_at	-1.290	unknown	other
FAM50A	--	203262_s_at	-1.680	Nucleus	other
FAM50B	family with sequence similarity 50, member B	205775_at	1.510	unknown	other
FAM53B	family with sequence similarity 53, member B	1554165_at	1.410	unknown	other
FAM57A	family with sequence similarity 57, member A	218898_at	-1.290	Plasma Membrane	other
FAM60A	family with sequence similarity 60, member A	220147_s_at	-1.200	Extracellular Space	other
FAM81A	family with sequence similarity 81, member A	241503_at	-2.210	unknown	other
FAM82B	regulator of microtubule dynamics 1	229843_at	2.350	Cytoplasm	other
FAM86C1	family with sequence similarity 86, member C1	220353_at	-1.200	unknown	other
FANCA	Fanconi anemia, complementation group A	236976_at	-2.300	Nucleus	other
FANCD2	Fanconi anemia, complementation group D2	1568891_x_at	-1.360	Nucleus	other
FAP	fibroblast activation protein, alpha	209955_s_at	1.450	Cytoplasm	peptidase
FARSB	phenylalanyl-tRNA synthetase, beta subunit	223035_s_at	-1.300	Cytoplasm	enzyme
FASLG	Fas ligand (TNF superfamily, member 6)	211333_s_at	1.650	Extracellular Space	cytokine
FASN	--	217006_x_at	1.470	unknown	other
FASTK	Fas-activated serine/threonine kinase	202676_x_at	1.200	Cytoplasm	kinase
FASTKD2	FAST kinase domains 2	229135_at	-1.310	Cytoplasm	other
FBF1	Fas (TNFRSF6) binding factor 1	1555288_s_at	2.030	Nucleus	other
FBLIM1	filamin binding LIM protein 1	225258_at	-1.600	Plasma Membrane	other
FBLN1	fibulin 1	207834_at	1.670	Extracellular Space	other
FBLN2	fibulin 2	203886_s_at	-2.350	Extracellular Space	other
FBN1	fibrillin 1	202765_s_at	-1.750	Extracellular Space	other
FBN2	fibrillin 2	215717_s_at	1.270	Extracellular Space	other
FBP1	fructose-1,6-bisphosphatase 1	209696_at	1.580	Cytoplasm	phosphatase
FBP2	fructose-1,6-bisphosphatase 2	206844_at	6.150	Cytoplasm	phosphatase
FBXL13	F-box and leucine-rich repeat protein 13	1556770_a_at	2.070	unknown	enzyme
FBXL2	F-box and leucine-rich repeat protein 2	214436_at	-1.290	Cytoplasm	enzyme
FBXL20	F-box and leucine-rich repeat protein 20	239223_s_at	-2.540	Cytoplasm	other
FBXO3	F-box protein 3	232851_at	1.390	unknown	enzyme
FBXO32	F-box protein 32	241762_at	-1.770	Cytoplasm	enzyme
FBXO44	F-box protein 44	222861_x_at	1.320	unknown	other
FBXW10	CMT1A duplicated region transcript 1	223870_at	-1.370	unknown	other
FBXW2	F-box and WD repeat domain containing 2	218941_at	-1.510	Cytoplasm	enzyme
FCAR	Fc fragment of IgA, receptor for	211306_s_at	2.120	Plasma Membrane	other
FCER1G	Fc fragment of IgE, high affinity I, receptor for; gamma polypeptide	204232_at	-1.680	Plasma Membrane	transmembrane receptor
FCER2	Fc fragment of IgE, low affinity II, receptor for (CD23)	206759_at	1.620	Plasma Membrane	transmembrane receptor
FCGR1A	Fc fragment of IgG, high affinity Ia, receptor (CD64)	216950_s_at	-2.070	Plasma Membrane	transmembrane receptor
FCGR2B	Fc fragment of IgG, low affinity IIb, receptor (CD32)	210889_s_at	1.660	Plasma Membrane	transmembrane receptor
FCGRT	Fc fragment of IgG, receptor, transporter, alpha	218831_s_at	-1.260	Plasma Membrane	transmembrane receptor
FDFT1	farnesyl-diphosphate farnesyltransferase 1	210950_s_at	-1.390	Cytoplasm	enzyme
FECH	ferrochelatase	229696_at	-1.260	Cytoplasm	enzyme
FEN1	flap structure-specific endonuclease 1	204768_s_at	-1.360	Nucleus	enzyme
FER	fer (fps/fes related) tyrosine kinase	206412_at	1.290	Cytoplasm	kinase
FERMT1	fermitin family member 1	1557334_a_at	-1.690	Plasma Membrane	other
FERMT2	fermitin family member 2	209209_s_at	1.920	Cytoplasm	other
FES	feline sarcoma oncogene	205418_at	-1.280	Cytoplasm	kinase
FETUB	fetuin B	214417_s_at	1.790	Extracellular Space	other
FFAR2	free fatty acid receptor 2	221345_at	1.200	Plasma Membrane	G-protein coupled receptor
FFAR3	free fatty acid receptor 3	221385_s_at	-1.420	Plasma Membrane	G-protein coupled receptor
FGA	fibrinogen alpha chain	205650_s_at	-1.890	Extracellular Space	other
FGB	fibrinogen beta chain	204988_at	-1.210	Extracellular Space	other
FGF1	fibroblast growth factor 1 (acidic)	1552721_a_at	-1.580	Extracellular Space	growth factor
FGF13	fibroblast growth factor 13	205110_s_at	1.350	Extracellular Space	growth factor
FGF18	--	231382_at	-1.990	unknown	other
FGF19	fibroblast growth factor 19	223761_at	1.350	Extracellular Space	growth factor
FGF2	fibroblast growth factor 2 (basic)	204422_s_at	2.040	Extracellular Space	growth factor
FGF3	fibroblast growth factor 3	214571_at	1.780	Extracellular Space	growth factor
FGF4	fibroblast growth factor 4	1552982_a_at	1.310	Extracellular Space	growth factor
FGF5	fibroblast growth factor 5	210311_at	1.540	Extracellular Space	growth factor
FGF7	fibroblast growth factor 7	205782_at	1.580	Extracellular Space	growth factor
FGF8	fibroblast growth factor 8 (androgen-induced)	208449_s_at	-1.740	Extracellular Space	growth factor
FGF9	fibroblast growth factor 9 (glia-activating factor)	239178_at	1.200	Extracellular Space	growth factor
FGFR1	fibroblast growth factor receptor 1	207822_at	1.580	Plasma Membrane	kinase
FGFR2	fibroblast growth factor receptor 2	211399_at	-2.820	Plasma Membrane	kinase
FGFR3	fibroblast growth factor receptor 3	204379_s_at	-1.340	Plasma Membrane	kinase
FGFR4	fibroblast growth factor receptor 4	1554961_at	-1.220	Plasma Membrane	kinase
FGL1	fibrinogen-like 1	205305_at	1.350	Extracellular Space	other
FGL2	fibrinogen-like 2	227265_at	-1.580	Extracellular Space	peptidase
FGR	Gardner-Rasheed feline sarcoma viral (v-fgr) oncogene homolog	208438_s_at	-1.310	Nucleus	kinase
FH	fumarate hydratase	203032_s_at	-1.350	Cytoplasm	enzyme
FHL1	four and a half LIM domains 1	210299_s_at	-2.330	Cytoplasm	other
FHOD1	formin homology 2 domain containing 1	218530_at	-1.310	Nucleus	other
FJX1	four jointed box 1 (Drosophila)	219522_at	1.200	Extracellular Space	other
FKBP11	FK506 binding protein 11, 19 kDa	228308_at	1.380	Cytoplasm	enzyme
FKBP14	FK506 binding protein 14, 22 kDa	219390_at	1.280	Cytoplasm	enzyme
FKBP1A	FK506 binding protein 1A, 12kDa	210186_s_at	-1.320	Cytoplasm	enzyme
FKBP1B	--	206857_s_at	1.950	unknown	other
FKBP4	FK506 binding protein 4, 59kDa	200895_s_at	-1.470	Nucleus	enzyme
FKBP9	FK506 binding protein 9, 63 kDa	212169_at	1.690	Cytoplasm	enzyme
FLG	--	215704_at	2.240	unknown	other
FLI1	Friend leukemia virus integration 1	237722_at	-1.900	Nucleus	transcription regulator
FLNA	filamin A, alpha	213746_s_at	-1.730	Cytoplasm	other
FLNB	filamin B, beta	208614_s_at	-1.240	Cytoplasm	other
FLNC	filamin C, gamma	207876_s_at	1.240	Cytoplasm	other
FLOT2	flotillin 2	201350_at	-1.700	Plasma Membrane	other
FLRT2	fibronectin leucine rich transmembrane protein 2	204358_s_at	-2.080	Plasma Membrane	other
FLT1	fms-related tyrosine kinase 1	222033_s_at	1.420	Plasma Membrane	kinase
FLT3LG	fms-related tyrosine kinase 3 ligand	206980_s_at	-1.370	Extracellular Space	cytokine
FLT4	fms-related tyrosine kinase 4	210316_at	1.690	Plasma Membrane	transmembrane receptor
FMNL1	formin-like 1	204789_at	-1.540	Cytoplasm	other
FMNL3	formin-like 3	232249_at	1.320	Cytoplasm	other
FMO3	flavin containing monooxygenase 3	40665_at	1.780	Cytoplasm	enzyme
FMO5	flavin containing monooxygenase 5	205776_at	-1.500	Cytoplasm	enzyme
FN1	fibronectin 1	212464_s_at	2.040	Extracellular Space	enzyme
FNBP1	formin binding protein 1	230086_at	2.370	Nucleus	enzyme
FNDC3A	fibronectin type III domain containing 3A	238961_s_at	1.390	Cytoplasm	other
FOLH1	folate hydrolase (prostate-specific membrane antigen) 1	217483_at	1.800	Plasma Membrane	peptidase
FOLR1	folate receptor 1 (adult)	211074_at	2.100	Plasma Membrane	transporter
FOLR2	folate receptor 2 (fetal)	229619_at	1.510	Plasma Membrane	transporter
FOS	FBJ murine osteosarcoma viral oncogene homolog	209189_at	1.240	Nucleus	transcription regulator
FOSB	FBJ murine osteosarcoma viral oncogene homolog B	202768_at	1.910	Nucleus	transcription regulator
FOSL1	FOS-like antigen 1	204420_at	-1.350	Nucleus	transcription regulator
FOSL2	--	205409_at	1.750	unknown	other
FOXA1	forkhead box A1	237086_at	1.610	Nucleus	transcription regulator
FOXA2	forkhead box A2	214312_at	-1.630	Nucleus	transcription regulator
FOXA3	forkhead box A3	228463_at	2.190	Nucleus	transcription regulator
FOXC2	--	239058_at	1.430	unknown	other
FOXD3	forkhead box D3	208500_x_at	1.450	Nucleus	transcription regulator
FOXE1	forkhead box E1 (thyroid transcription factor 2)	208239_at	-2.280	Nucleus	transcription regulator
FOXF2	forkhead box F2	206377_at	-1.210	Nucleus	transcription regulator
FOXG1	forkhead box G1	207658_s_at	-1.340	Nucleus	transcription regulator
FOXH1	forkhead box H1	231407_s_at	-1.330	Nucleus	transcription regulator
FOXJ1	--	205906_at	1.920	unknown	other
FOXL1	forkhead box L1	216572_at	2.090	Nucleus	transcription regulator
FOXM1	forkhead box M1	202580_x_at	-1.370	Nucleus	transcription regulator
FOXN3	forkhead box N3	222494_at	-1.540	Nucleus	transcription regulator
FOXO1	forkhead box O1	202723_s_at	1.690	Nucleus	transcription regulator
FOXO3	forkhead box O3	204132_s_at	-1.380	Nucleus	transcription regulator
FOXP1	forkhead box P1	1558996_at	-2.000	Nucleus	transcription regulator
FOXP2	forkhead box P2	1562139_a_at	-2.140	Nucleus	transcription regulator
FPR1	formyl peptide receptor 1	205118_at	1.290	Plasma Membrane	G-protein coupled receptor
FPR2	formyl peptide receptor 2	210773_s_at	-1.240	Plasma Membrane	G-protein coupled receptor
FRK	fyn-related kinase	207178_s_at	1.240	Nucleus	kinase
FRMD6	FERM domain containing 6	225481_at	3.020	Cytoplasm	other
FRMPD1	FERM and PDZ domain containing 1	206774_at	1.220	Cytoplasm	other
FRMPD4	FERM and PDZ domain containing 4	215052_at	-1.800	unknown	other
FRYL	FRY-like	1554260_a_at	-1.890	unknown	other
FSCN1	fascin homolog 1, actin-bundling protein (Strongylocentrotus purpuratus)	210933_s_at	1.920	Cytoplasm	other
FSHR	follicle stimulating hormone receptor	211201_at	1.790	Plasma Membrane	G-protein coupled receptor
FST	follistatin	207345_at	-1.430	Extracellular Space	other
FSTL1	follistatin-like 1	240891_at	-1.950	Extracellular Space	other
FTH1	ferritin, heavy polypeptide 1	214211_at	1.230	Cytoplasm	enzyme
FTL	ferritin, light polypeptide	201265_at	1.720	Cytoplasm	enzyme
FTSJ3	FtsJ homolog 3 (E. coli)	218103_at	-1.480	Nucleus	enzyme
FUBP1	far upstream element (FUSE) binding protein 1	214094_at	1.210	Nucleus	transcription regulator
FUBP3	far upstream element (FUSE) binding protein 3	239193_at	-2.550	Nucleus	transcription regulator
FUCA1	fucosidase, alpha-L- 1, tissue	229137_at	1.990	Cytoplasm	enzyme
FUNDC2	--	230922_x_at	1.290	unknown	other
FURIN	furin (paired basic amino acid cleaving enzyme)	201945_at	1.230	Cytoplasm	peptidase
FUS	fused in sarcoma	1565715_at	1.260	Nucleus	transcription regulator
FUT7	fucosyltransferase 7 (alpha (1,3) fucosyltransferase)	217696_at	1.280	Cytoplasm	enzyme
FXYD1	FXYD domain containing ion transport regulator 1	205384_at	1.850	Plasma Membrane	ion channel
FXYD2	FXYD domain containing ion transport regulator 2	207434_s_at	-1.780	Plasma Membrane	ion channel
FXYD5	FXYD domain containing ion transport regulator 5	218084_x_at	-1.370	Plasma Membrane	ion channel
FYB	FYN binding protein	205285_s_at	-1.440	Nucleus	other
FYN	FYN oncogene related to SRC, FGR, YES	243006_at	-1.330	Plasma Membrane	kinase
FZD1	frizzled family receptor 1	204452_s_at	-1.420	Plasma Membrane	G-protein coupled receptor
FZD2	frizzled family receptor 2	210220_at	-1.410	Plasma Membrane	G-protein coupled receptor
FZD8	frizzled family receptor 8	216587_s_at	2.930	Plasma Membrane	G-protein coupled receptor
G3BP1	GTPase activating protein (SH3 domain) binding protein 1	242422_at	1.440	Nucleus	enzyme
G6PC	glucose-6-phosphatase, catalytic subunit	1555612_s_at	1.220	Cytoplasm	phosphatase
G6PC3	glucose 6 phosphatase, catalytic, 3	221759_at	-1.360	Cytoplasm	phosphatase
G6PD	glucose-6-phosphate dehydrogenase	202275_at	-1.620	Cytoplasm	enzyme
GAB1	GRB2-associated binding protein 1	207112_s_at	1.720	Cytoplasm	other
GABARAP	GABA(A) receptor-associated protein	200645_at	-1.240	Cytoplasm	transporter
GABBR1	gamma-aminobutyric acid (GABA) B receptor, 1	238569_at	1.220	Plasma Membrane	G-protein coupled receptor
GABRA1	gamma-aminobutyric acid (GABA) A receptor, alpha 1	244118_at	-1.800	Plasma Membrane	ion channel
GABRA2	gamma-aminobutyric acid (GABA) A receptor, alpha 2	216039_at	1.800	Plasma Membrane	ion channel
GABRA6	gamma-aminobutyric acid (GABA) A receptor, alpha 6	207182_at	1.390	Plasma Membrane	ion channel
GABRB2	gamma-aminobutyric acid (GABA) A receptor, beta 2	242344_at	1.400	Plasma Membrane	ion channel
GABRB3	gamma-aminobutyric acid (GABA) A receptor, beta 3	229724_at	-1.460	Plasma Membrane	ion channel
GABRD	gamma-aminobutyric acid (GABA) A receptor, delta	208457_at	1.210	Plasma Membrane	ion channel
GABRG2	gamma-aminobutyric acid (GABA) A receptor, gamma 2	206849_at	-2.340	Plasma Membrane	ion channel
GAD1	glutamate decarboxylase 1 (brain, 67kDa)	206670_s_at	1.720	Cytoplasm	enzyme
GAD2	glutamate decarboxylase 2 (pancreatic islets and brain, 65kDa)	216651_s_at	-1.700	Cytoplasm	enzyme
GADD45A	growth arrest and DNA-damage-inducible, alpha	203725_at	-1.210	Nucleus	other
GADD45B	growth arrest and DNA-damage-inducible, beta	209305_s_at	-1.310	Cytoplasm	other
GADD45G	growth arrest and DNA-damage-inducible, gamma	204121_at	1.490	Nucleus	other
GAGE3	G antigen 3	207663_x_at	-1.580	unknown	other
GAK	cyclin G associated kinase	202281_at	-1.370	Nucleus	kinase
GAL	galanin/GMAP prepropeptide	207466_at	1.890	Extracellular Space	other
GALK1	galactokinase 1	204374_s_at	-1.340	Cytoplasm	kinase
GALNT10	UDP-N-acetyl-alpha-D-galactosamine:polypeptide N-acetylgalactosaminyltransferase 10 (GalNAc-T10)	212256_at	-1.230	Cytoplasm	enzyme
GALNT13	UDP-N-acetyl-alpha-D-galactosamine:polypeptide N-acetylgalactosaminyltransferase 13 (GalNAc-T13)	243779_at	-1.910	Cytoplasm	enzyme
GALNT16	UDP-N-acetyl-alpha-D-galactosamine:polypeptide N-acetylgalactosaminyltransferase 16	230418_s_at	1.360	Cytoplasm	enzyme
GALNT9	UDP-N-acetyl-alpha-D-galactosamine:polypeptide N-acetylgalactosaminyltransferase 9 (GalNAc-T9)	229451_at	1.360	Cytoplasm	enzyme
GALR1	galanin receptor 1	220821_at	-1.200	Plasma Membrane	G-protein coupled receptor
GAMT	guanidinoacetate N-methyltransferase	205354_at	-1.700	Cytoplasm	enzyme
GANAB	glucosidase, alpha; neutral AB	211934_x_at	-1.410	Cytoplasm	enzyme
GAP43	growth associated protein 43	204471_at	1.770	Plasma Membrane	other
GARS	glycyl-tRNA synthetase	208693_s_at	-1.290	Cytoplasm	enzyme
GART	phosphoribosylglycinamide formyltransferase, phosphoribosylglycinamide synthetase, phosphoribosylaminoimidazole synthetase	212379_at	-1.240	Cytoplasm	enzyme
GAS1	--	204456_s_at	1.380	unknown	other
GAS2	growth arrest-specific 2	205848_at	1.640	Cytoplasm	other
GAS5	growth arrest-specific 5 (non-protein coding)	1560402_at	1.680	unknown	other
GAS7	growth arrest-specific 7	202191_s_at	-3.190	Cytoplasm	transcription regulator
GAST	gastrin	208138_at	-1.320	Extracellular Space	other
GATA1	GATA binding protein 1 (globin transcription factor 1)	1555590_a_at	1.320	Nucleus	transcription regulator
GATA2	GATA binding protein 2	209710_at	1.350	Nucleus	transcription regulator
GATA3	GATA binding protein 3	209602_s_at	1.910	Nucleus	transcription regulator
GATA4	GATA binding protein 4	1553131_a_at	-1.740	Nucleus	transcription regulator
GATA5	GATA binding protein 5	238095_at	-1.370	Nucleus	transcription regulator
GATA6	GATA binding protein 6	210002_at	1.470	Nucleus	transcription regulator
GBA	glucosidase, beta, acid	216400_at	-1.460	Cytoplasm	enzyme
GBP1	guanylate binding protein 1, interferon-inducible	231577_s_at	-3.200	Cytoplasm	enzyme
GBP2	guanylate binding protein 2, interferon-inducible	202748_at	-1.430	Nucleus	other
GBP3	guanylate binding protein 3	223434_at	1.210	unknown	enzyme
GBP4	guanylate binding protein 4	235175_at	-1.860	Cytoplasm	enzyme
GBP5	guanylate binding protein 5	229625_at	1.340	Plasma Membrane	enzyme
GBX2	gastrulation brain homeobox 2	210560_at	-3.160	Nucleus	transcription regulator
GCA	grancalcin, EF-hand calcium binding protein	203765_at	-1.280	Cytoplasm	other
GCAT	glycine C-acetyltransferase	205164_at	-1.320	Cytoplasm	enzyme
GCC1	GRIP and coiled-coil domain containing 1	243306_s_at	1.460	Cytoplasm	other
GCDH	glutaryl-CoA dehydrogenase	208369_s_at	-1.430	Cytoplasm	enzyme
GCFC2	GC-rich sequence DNA-binding factor 2	216305_s_at	-1.240	Nucleus	transcription regulator
GCG	glucagon	206422_at	-1.640	Extracellular Space	other
GCHFR	GTP cyclohydrolase I feedback regulator	204867_at	-1.200	Cytoplasm	other
GCK	glucokinase (hexokinase 4)	211167_s_at	-1.280	Cytoplasm	kinase
GCLC	glutamate-cysteine ligase, catalytic subunit	1555330_at	1.430	Cytoplasm	enzyme
GCM1	glial cells missing homolog 1 (Drosophila)	206269_at	-1.530	Nucleus	transcription regulator
GCOM1	GRINL1A complex locus 1	228568_at	1.520	Nucleus	other
GDA	guanine deaminase	224209_s_at	1.250	Cytoplasm	enzyme
GDF15	growth differentiation factor 15	221576_at	3.140	Extracellular Space	growth factor
GDF2	growth differentiation factor 2	221136_at	1.220	Extracellular Space	growth factor
GDF5	--	206614_at	1.590	unknown	other
GDI1	GDP dissociation inhibitor 1	201864_at	-1.230	Cytoplasm	other
GDNF	glial cell derived neurotrophic factor	230090_at	1.520	Extracellular Space	growth factor
GDPD5	--	32502_at	1.230	unknown	other
GEM	GTP binding protein overexpressed in skeletal muscle	204472_at	1.340	Plasma Membrane	enzyme
GEMIN4	gem (nuclear organelle) associated protein 4	217099_s_at	-1.240	Nucleus	other
GEMIN7	gem (nuclear organelle) associated protein 7	1555751_a_at	-1.280	Nucleus	other
GEMIN8	gem (nuclear organelle) associated protein 8	222854_s_at	-1.590	Cytoplasm	other
GFAP	glial fibrillary acidic protein	229259_at	1.350	Cytoplasm	other
GFER	growth factor, augmenter of liver regeneration	204660_at	-4.150	Nucleus	enzyme
GFM1	G elongation factor, mitochondrial 1	220903_at	1.490	Cytoplasm	translation regulator
GFPT1	glutamine--fructose-6-phosphate transaminase 1	227027_at	1.220	Cytoplasm	enzyme
GFPT2	glutamine-fructose-6-phosphate transaminase 2	205100_at	1.580	Cytoplasm	enzyme
GFRA1	GDNF family receptor alpha 1	230163_at	1.270	Plasma Membrane	transmembrane receptor
GFRA2	GDNF family receptor alpha 2	205722_s_at	-2.470	Plasma Membrane	transmembrane receptor
GGH	gamma-glutamyl hydrolase (conjugase, folylpolygammaglutamyl hydrolase)	203560_at	1.210	Cytoplasm	peptidase
GGN	gametogenetin	231420_at	-1.270	Nucleus	other
GGNBP2	gametogenetin binding protein 2	1554419_x_at	2.120	unknown	other
GGT1	--	233837_at	-1.420	unknown	other
GGT7	gamma-glutamyltransferase 7	226471_at	-1.390	Plasma Membrane	enzyme
GGTLC1	gamma-glutamyltransferase light chain 1	211416_x_at	1.310	Plasma Membrane	enzyme
GH1	growth hormone 1	211151_x_at	1.390	Extracellular Space	growth factor
GHR	growth hormone receptor	205498_at	1.260	Plasma Membrane	transmembrane receptor
GHRL	ghrelin/obestatin prepropeptide	223862_at	1.270	Extracellular Space	growth factor
GHSR	growth hormone secretagogue receptor	221360_s_at	2.230	Plasma Membrane	G-protein coupled receptor
GIF	gastric intrinsic factor (vitamin B synthesis)	207033_at	1.900	Extracellular Space	transporter
GIP	gastric inhibitory polypeptide	207899_at	-1.270	Extracellular Space	other
GIPC2	GIPC PDZ domain containing family, member 2	236548_at	1.250	Cytoplasm	other
GIT2	G protein-coupled receptor kinase interacting ArfGAP 2	204982_at	-2.000	Nucleus	other
GJA5	gap junction protein, alpha 5, 40kDa	226701_at	1.890	Plasma Membrane	transporter
GJB1	gap junction protein, beta 1, 32kDa	204973_at	-1.380	Plasma Membrane	transporter
GJB2	gap junction protein, beta 2, 26kDa	223278_at	1.310	Plasma Membrane	transporter
GJD2	gap junction protein, delta 2, 36kDa	221407_at	-1.300	Plasma Membrane	transporter
GK	glycerol kinase	215975_x_at	1.220	Cytoplasm	kinase
GLCCI1	--	1560316_s_at	-1.310	unknown	other
GLE1	GLE1 RNA export mediator homolog (yeast)	206921_at	-1.760	Nucleus	other
GLG1	golgi glycoprotein 1	212045_at	-1.310	Cytoplasm	other
GLI2	GLI family zinc finger 2	228537_at	-1.510	Nucleus	transcription regulator
GLIPR2	GLI pathogenesis-related 2	225604_s_at	-1.230	Cytoplasm	other
GLIS2	GLIS family zinc finger 2	223378_at	1.300	Nucleus	transcription regulator
GLIS3	GLIS family zinc finger 3	229435_at	1.560	Nucleus	transcription regulator
GLP2R	glucagon-like peptide 2 receptor	221312_at	1.200	Plasma Membrane	G-protein coupled receptor
GLRA3	glycine receptor, alpha 3	207928_s_at	1.630	Plasma Membrane	ion channel
GLRB	glycine receptor, beta	205280_at	4.550	Plasma Membrane	ion channel
GLS	glutaminase	223079_s_at	1.330	Cytoplasm	enzyme
GLS2	glutaminase 2 (liver, mitochondrial)	1564707_x_at	1.880	Cytoplasm	enzyme
GLUD1	glutamate dehydrogenase 1	200947_s_at	-1.240	Cytoplasm	enzyme
GLUL	glutamate-ammonia ligase	242281_at	-1.400	Cytoplasm	enzyme
Gm14459 (includes others)	synovial sarcoma, X member B, breakpoint 1	207493_x_at	1.400	Nucleus	other
GM2A	GM2 ganglioside activator	215890_at	1.690	Cytoplasm	enzyme
GMPR	guanosine monophosphate reductase	204187_at	-1.540	Cytoplasm	enzyme
GMPS	guanine monphosphate synthetase	214431_at	-1.360	Nucleus	enzyme
GNA11	guanine nucleotide binding protein (G protein), alpha 11 (Gq class)	213766_x_at	-2.210	Plasma Membrane	enzyme
GNA12	guanine nucleotide binding protein (G protein) alpha 12	231296_at	1.200	Plasma Membrane	enzyme
GNA13	guanine nucleotide binding protein (G protein), alpha 13	206917_at	-1.270	Plasma Membrane	enzyme
GNAI1	guanine nucleotide binding protein (G protein), alpha inhibiting activity polypeptide 1	227692_at	1.210	Plasma Membrane	enzyme
GNAI2	guanine nucleotide binding protein (G protein), alpha inhibiting activity polypeptide 2	215996_at	1.450	Plasma Membrane	enzyme
GNAI3	guanine nucleotide binding protein (G protein), alpha inhibiting activity polypeptide 3	201180_s_at	-1.210	Cytoplasm	enzyme
GNAL	guanine nucleotide binding protein (G protein), alpha activating activity polypeptide, olfactory type	213924_at	-2.030	Cytoplasm	enzyme
GNAO1	guanine nucleotide binding protein (G protein), alpha activating activity polypeptide O	231951_at	-1.650	Plasma Membrane	enzyme
GNAQ	guanine nucleotide binding protein (G protein), q polypeptide	224863_at	-1.620	Plasma Membrane	enzyme
GNAS	GNAS complex locus	239037_at	1.360	Plasma Membrane	enzyme
GNB1	guanine nucleotide binding protein (G protein), beta polypeptide 1	200746_s_at	-1.260	Plasma Membrane	enzyme
GNB2	guanine nucleotide binding protein (G protein), beta polypeptide 2	200852_x_at	-1.210	Plasma Membrane	enzyme
GNL1	guanine nucleotide binding protein-like 1	233544_at	-1.430	unknown	other
GNMT	glycine N-methyltransferase	210328_at	-1.370	Cytoplasm	enzyme
GNPDA1	glucosamine-6-phosphate deaminase 1	202382_s_at	-1.380	Cytoplasm	enzyme
GNRH1	gonadotropin-releasing hormone 1 (luteinizing-releasing hormone)	235540_at	-1.890	Extracellular Space	other
GNRHR	gonadotropin-releasing hormone receptor	216341_s_at	1.400	Plasma Membrane	G-protein coupled receptor
GNRHR2	gonadotropin-releasing hormone (type 2) receptor 2	1553067_a_at	2.620	Plasma Membrane	G-protein coupled receptor
GOLGA2	golgin A2	35436_at	-1.580	Cytoplasm	other
GORAB	golgin, RAB6-interacting	226337_at	1.270	Cytoplasm	other
GOT1	glutamic-oxaloacetic transaminase 1, soluble (aspartate aminotransferase 1)	208813_at	-1.210	Cytoplasm	enzyme
GP5	glycoprotein V (platelet)	211525_s_at	1.780	Plasma Membrane	other
GP9	glycoprotein IX (platelet)	206883_x_at	1.360	Plasma Membrane	other
GPC1	--	202756_s_at	1.280	unknown	other
GPC3	glypican 3	209220_at	1.370	Plasma Membrane	other
GPC4	glypican 4	204984_at	-1.330	Plasma Membrane	transmembrane receptor
GPC5	glypican 5	207174_at	1.260	Plasma Membrane	other
GPD1	glycerol-3-phosphate dehydrogenase 1 (soluble)	213706_at	3.920	Cytoplasm	enzyme
GPD1L	glycerol-3-phosphate dehydrogenase 1-like	212510_at	-1.300	Cytoplasm	enzyme
GPD2	glycerol-3-phosphate dehydrogenase 2 (mitochondrial)	211613_s_at	1.620	Cytoplasm	enzyme
GPI	glucose-6-phosphate isomerase	208308_s_at	-1.550	Extracellular Space	enzyme
GPNMB	glycoprotein (transmembrane) nmb	1554018_at	1.820	Plasma Membrane	enzyme
GPR12	G protein-coupled receptor 12	1559603_at	-1.270	Plasma Membrane	G-protein coupled receptor
GPR126	G protein-coupled receptor 126	1553025_at	-2.800	Plasma Membrane	G-protein coupled receptor
GPR137B	--	204137_at	1.380	unknown	other
GPR183	G protein-coupled receptor 183	205419_at	1.520	Plasma Membrane	G-protein coupled receptor
GPR21	G protein-coupled receptor 21	221294_at	-1.570	Plasma Membrane	G-protein coupled receptor
GPR22	G protein-coupled receptor 22	244493_at	1.650	Plasma Membrane	G-protein coupled receptor
GPR37	G protein-coupled receptor 37 (endothelin receptor type B-like)	214586_at	-2.100	Plasma Membrane	G-protein coupled receptor
GPR64	G protein-coupled receptor 64	206002_at	-1.490	Plasma Membrane	G-protein coupled receptor
GPR68	G protein-coupled receptor 68	211249_at	1.460	Plasma Membrane	G-protein coupled receptor
GPR84	G protein-coupled receptor 84	223767_at	-1.280	Plasma Membrane	G-protein coupled receptor
GPR85	G protein-coupled receptor 85	219898_at	1.330	Plasma Membrane	G-protein coupled receptor
GPRC5B	G protein-coupled receptor, family C, group 5, member B	203632_s_at	1.420	Plasma Membrane	G-protein coupled receptor
GPS1	--	217782_s_at	-1.330	unknown	other
GPSM3	G-protein signaling modulator 3	214847_s_at	-1.580	Cytoplasm	other
GPX1	glutathione peroxidase 1	200736_s_at	-1.310	Cytoplasm	enzyme
GPX2	glutathione peroxidase 2 (gastrointestinal)	202831_at	-1.650	Cytoplasm	enzyme
GPX3	glutathione peroxidase 3 (plasma)	214091_s_at	-1.570	Extracellular Space	enzyme
GRASP	GRP1 (general receptor for phosphoinositides 1)-associated scaffold protein	228263_at	1.300	Plasma Membrane	other
GRB10	growth factor receptor-bound protein 10	210999_s_at	1.260	Cytoplasm	other
GRB2	growth factor receptor-bound protein 2	215075_s_at	-1.250	Cytoplasm	other
GRB7	growth factor receptor-bound protein 7	210761_s_at	1.360	Plasma Membrane	other
GREM2	gremlin 2, DAN family BMP antagonist	240509_s_at	1.940	Extracellular Space	other
GRIA1	glutamate receptor, ionotropic, AMPA 1	209793_at	-1.830	Plasma Membrane	ion channel
GRIA2	glutamate receptor, ionotropic, AMPA 2	241172_at	1.640	Plasma Membrane	ion channel
GRIA3	glutamate receptor, ionotropic, AMPA 3	206730_at	2.340	Plasma Membrane	ion channel
GRIA4	glutamate receptor, ionotropic, AMPA 4	238663_x_at	1.920	Plasma Membrane	ion channel
GRIK2	glutamate receptor, ionotropic, kainate 2	215655_at	1.630	Plasma Membrane	ion channel
GRIN1	glutamate receptor, ionotropic, N-methyl D-aspartate 1	205914_s_at	1.700	Plasma Membrane	ion channel
GRIN2A	glutamate receptor, ionotropic, N-methyl D-aspartate 2A	242286_at	2.470	Plasma Membrane	ion channel
GRIN2B	glutamate receptor, ionotropic, N-methyl D-aspartate 2B	210411_s_at	2.030	Plasma Membrane	ion channel
GRIN2C	glutamate receptor, ionotropic, N-methyl D-aspartate 2C	217573_at	1.510	Plasma Membrane	ion channel
GRIN3A	glutamate receptor, ionotropic, N-methyl-D-aspartate 3A	233171_at	-1.410	Plasma Membrane	ion channel
GRINA	glutamate receptor, ionotropic, N-methyl D-aspartate-associated protein 1 (glutamate binding)	212090_at	-1.710	unknown	ion channel
GRIP1	glutamate receptor interacting protein 1	214018_at	-1.900	Plasma Membrane	transcription regulator
GRK5	G protein-coupled receptor kinase 5	1569949_at	-1.520	Plasma Membrane	kinase
GRK6	G protein-coupled receptor kinase 6	202848_s_at	-1.450	Plasma Membrane	kinase
GRM1	glutamate receptor, metabotropic 1	207299_s_at	1.390	Plasma Membrane	G-protein coupled receptor
GRM4	glutamate receptor, metabotropic 4	210234_at	1.570	Plasma Membrane	G-protein coupled receptor
GRM5	glutamate receptor, metabotropic 5	1565389_s_at	1.310	Plasma Membrane	G-protein coupled receptor
GRM7	glutamate receptor, metabotropic 7	207548_at	1.670	Plasma Membrane	G-protein coupled receptor
GRN	granulin	200678_x_at	-1.230	Extracellular Space	growth factor
GRP	gastrin-releasing peptide	206326_at	1.540	Extracellular Space	growth factor
GRPEL1	GrpE-like 1, mitochondrial (E. coli)	212432_at	-1.390	Cytoplasm	other
GRPEL2	GrpE-like 2, mitochondrial (E. coli)	238427_at	1.570	Cytoplasm	other
GRPR	gastrin-releasing peptide receptor	207929_at	1.280	Plasma Membrane	G-protein coupled receptor
GSK3A	glycogen synthase kinase 3 alpha	202210_x_at	1.230	Nucleus	kinase
GSK3B	glycogen synthase kinase 3 beta	226191_at	-1.310	Nucleus	kinase
GSN	gelsolin	227958_s_at	1.630	Extracellular Space	other
GSPT1	G1 to S phase transition 1	240452_at	1.730	Cytoplasm	translation regulator
GSPT2	G1 to S phase transition 2	205541_s_at	-1.350	Cytoplasm	translation regulator
GSR	glutathione reductase	205770_at	-1.240	Cytoplasm	enzyme
GSTA3	glutathione S-transferase alpha 3	222102_at	-1.260	Cytoplasm	enzyme
GSTA4	glutathione S-transferase alpha 4	235405_at	1.380	Cytoplasm	enzyme
GSTK1	glutathione S-transferase kappa 1	217751_at	-1.250	Cytoplasm	enzyme
GSTM1	glutathione S-transferase mu 1	204550_x_at	1.270	Cytoplasm	enzyme
GSTM3	glutathione S-transferase mu 3 (brain)	235867_at	-1.400	Cytoplasm	enzyme
GSTO1	glutathione S-transferase omega 1	1557915_s_at	-1.220	Cytoplasm	enzyme
GSX1	GS homeobox 1	1555676_s_at	-1.750	Nucleus	transcription regulator
GSX2	GS homeobox 2	230338_x_at	-1.450	Nucleus	transcription regulator
GTF2A1L	general transcription factor IIA, 1-like	220190_s_at	2.490	Nucleus	transcription regulator
GTF2H4	general transcription factor IIH, polypeptide 4, 52kDa	203577_at	-1.340	Nucleus	transcription regulator
GTF2I	general transcription factor IIi	210892_s_at	1.250	Nucleus	transcription regulator
GTF2IRD1	GTF2I repeat domain containing 1	218412_s_at	1.240	Nucleus	transcription regulator
GTPBP4	GTP binding protein 4	217631_at	-1.990	Nucleus	enzyme
GTSE1	G-2 and S-phase expressed 1	229343_at	1.860	Cytoplasm	other
GUCY1A3	guanylate cyclase 1, soluble, alpha 3	239580_at	-3.400	Cytoplasm	enzyme
GUCY1B3	guanylate cyclase 1, soluble, beta 3	203817_at	-1.390	Cytoplasm	enzyme
GXYLT1	glucoside xylosyltransferase 1	232021_at	-1.780	Cytoplasm	other
GYPA	--	1559520_at	-1.580	unknown	other
GZMA	granzyme A (granzyme 1, cytotoxic T-lymphocyte-associated serine esterase 3)	205488_at	-1.920	Cytoplasm	peptidase
GZMH	--	210321_at	-1.220	unknown	other
GZMK	granzyme K (granzyme 3; tryptase II)	206666_at	1.330	Cytoplasm	peptidase
H19	H19, imprinted maternally expressed transcript (non-protein coding)	224646_x_at	1.550	Cytoplasm	other
H1F0	H1 histone family, member 0	208886_at	-1.550	Nucleus	other
H1FX	H1 histone family, member X	204805_s_at	-1.460	Nucleus	other
H2AFX	H2A histone family, member X	212525_s_at	-1.620	Nucleus	transcription regulator
H2AFY	H2A histone family, member Y	214500_at	-1.800	Nucleus	other
HADH	hydroxyacyl-CoA dehydrogenase	211569_s_at	-1.290	Cytoplasm	enzyme
HADHA	hydroxyacyl-CoA dehydrogenase/3-ketoacyl-CoA thiolase/enoyl-CoA hydratase (trifunctional protein), alpha subunit	208630_at	-1.360	Cytoplasm	enzyme
HAGH	hydroxyacylglutathione hydrolase	205012_s_at	1.200	Cytoplasm	enzyme
HAL	histidine ammonia-lyase	217521_at	1.390	Cytoplasm	enzyme
HAND2	heart and neural crest derivatives expressed 2	220480_at	2.430	Nucleus	transcription regulator
HAPLN1	hyaluronan and proteoglycan link protein 1	205524_s_at	3.010	Extracellular Space	other
HAS1	hyaluronan synthase 1	207316_at	2.200	Plasma Membrane	enzyme
HAS2	hyaluronan synthase 2	206432_at	-2.390	Plasma Membrane	enzyme
HAS3	hyaluronan synthase 3	223541_at	1.960	Plasma Membrane	enzyme
HAVCR1	hepatitis A virus cellular receptor 1	207052_at	1.780	Plasma Membrane	other
HAVCR2	hepatitis A virus cellular receptor 2	235458_at	-1.810	Plasma Membrane	other
HAX1	--	201145_at	-1.200	unknown	other
HBB	hemoglobin, beta	217232_x_at	1.380	Cytoplasm	transporter
HBD	--	206834_at	1.240	unknown	other
HBEGF	heparin-binding EGF-like growth factor	222076_at	1.480	Extracellular Space	growth factor
HBG2	hemoglobin, gamma G	204419_x_at	1.540	Cytoplasm	other
HBZ	hemoglobin, zeta	206647_at	1.200	Cytoplasm	transporter
HCAR3	hydroxycarboxylic acid receptor 3	205220_at	1.600	Plasma Membrane	G-protein coupled receptor
HCFC1	host cell factor C1 (VP16-accessory protein)	231177_at	1.640	Nucleus	transcription regulator
HCK	hemopoietic cell kinase	208018_s_at	-1.330	Cytoplasm	kinase
HCN1	hyperpolarization activated cyclic nucleotide-gated potassium channel 1	1562563_at	1.530	Plasma Membrane	ion channel
HCN2	hyperpolarization activated cyclic nucleotide-gated potassium channel 2	207592_s_at	1.370	Plasma Membrane	ion channel
HCN4	hyperpolarization activated cyclic nucleotide-gated potassium channel 4	230208_at	-1.320	Plasma Membrane	ion channel
HCRTR1	hypocretin (orexin) receptor 1	207619_at	-1.210	Plasma Membrane	G-protein coupled receptor
HDAC11	histone deacetylase 11	227679_at	1.670	Nucleus	transcription regulator
HDAC2	histone deacetylase 2	242141_at	1.250	Nucleus	transcription regulator
HDAC4	histone deacetylase 4	228813_at	-1.510	Nucleus	transcription regulator
HDAC5	histone deacetylase 5	202455_at	-1.450	Nucleus	transcription regulator
HDAC9	histone deacetylase 9	234393_at	1.610	Nucleus	transcription regulator
HDC	histidine decarboxylase	207067_s_at	1.330	Cytoplasm	enzyme
HDGF	hepatoma-derived growth factor	216484_x_at	-1.200	Extracellular Space	growth factor
HDGFRP3	hepatoma-derived growth factor, related protein 3	209525_at	-2.050	Nucleus	other
HDHD1	haloacid dehalogenase-like hydrolase domain containing 1	203974_at	-1.220	unknown	enzyme
HDX	highly divergent homeobox	1553646_at	1.210	unknown	other
HEATR2	HEAT repeat containing 2	1554761_a_at	-1.360	unknown	other
HECTD1	HECT domain containing E3 ubiquitin protein ligase 1	1570251_at	1.420	unknown	enzyme
HECW2	HECT, C2 and WW domain containing E3 ubiquitin protein ligase 2	243080_at	1.710	Extracellular Space	enzyme
HELLS	helicase, lymphoid-specific	234040_at	1.250	Nucleus	enzyme
HELZ2	helicase with zinc finger 2, transcriptional coactivator	232518_at	2.490	Nucleus	transcription regulator
HEPACAM2	HEPACAM family member 2	242601_at	2.010	Cytoplasm	other
HERC5	HECT and RLD domain containing E3 ubiquitin protein ligase 5	219863_at	-1.210	Cytoplasm	enzyme
HES1	hairy and enhancer of split 1, (Drosophila)	203395_s_at	1.570	Nucleus	transcription regulator
HES2	hairy and enhancer of split 2 (Drosophila)	214521_at	-1.240	Nucleus	other
HES5	hairy and enhancer of split 5 (Drosophila)	239230_at	-1.400	Nucleus	other
HES6	hairy and enhancer of split 6 (Drosophila)	228169_s_at	1.920	Nucleus	transcription regulator
HEXA	hexosaminidase A (alpha polypeptide)	215155_at	1.660	Cytoplasm	enzyme
HEY1	hairy/enhancer-of-split related with YRPW motif 1	44783_s_at	-1.290	Nucleus	transcription regulator
HEY2	hairy/enhancer-of-split related with YRPW motif 2	222921_s_at	-1.740	Nucleus	transcription regulator
HGD	homogentisate 1,2-dioxygenase	205221_at	1.570	Cytoplasm	enzyme
HGF	hepatocyte growth factor (hepapoietin A; scatter factor)	209960_at	-1.240	Extracellular Space	growth factor
HGS	hepatocyte growth factor-regulated tyrosine kinase substrate	210428_s_at	-1.450	Cytoplasm	other
HHIP	hedgehog interacting protein	223775_at	2.030	Plasma Membrane	other
HIC1	hypermethylated in cancer 1	208461_at	-1.990	Nucleus	transcription regulator
HIF3A	hypoxia inducible factor 3, alpha subunit	232669_at	-1.500	Nucleus	transcription regulator
HIGD1B	HIG1 hypoxia inducible domain family, member 1B	219719_at	1.300	unknown	other
HILPDA	hypoxia inducible lipid droplet-associated	1554452_a_at	-1.320	Cytoplasm	other
HIP1	huntingtin interacting protein 1	205426_s_at	1.230	Cytoplasm	other
HIPK3	homeodomain interacting protein kinase 3	213697_at	-1.300	Nucleus	kinase
HIST1H1T	histone cluster 1, H1t	1553568_a_at	1.300	Nucleus	other
HIST1H2BH/HIST1H2BO	--	214540_at	1.390	unknown	other
HIST1H2BJ/HIST1H2BK	--	214502_at	-1.820	unknown	other
HIST1H3A (includes others)	--	208575_at	1.660	unknown	other
HIST1H4A (includes others)	histone cluster 1, H4a	208181_at	1.500	Nucleus	other
HIST2H2BE (includes others)	histone cluster 2, H2be	210387_at	1.400	Nucleus	other
HIVEP3	human immunodeficiency virus type I enhancer binding protein 3	233884_at	1.910	Nucleus	transcription regulator
HK1	--	200697_at	-1.380	unknown	other
HK3	hexokinase 3 (white cell)	205936_s_at	1.590	Cytoplasm	kinase
HLA-A	major histocompatibility complex, class I, A	215313_x_at	-1.210	Plasma Membrane	other
HLA-B	--	211911_x_at	-1.530	unknown	other
HLA-C	major histocompatibility complex, class I, C	211799_x_at	-1.530	Plasma Membrane	other
HLA-DMA	major histocompatibility complex, class II, DM alpha	217478_s_at	1.460	Plasma Membrane	transmembrane receptor
HLA-DOA	major histocompatibility complex, class II, DO alpha	217001_x_at	1.300	Plasma Membrane	transmembrane receptor
HLA-DQA1	major histocompatibility complex, class II, DQ alpha 1	213831_at	-1.840	Plasma Membrane	transmembrane receptor
HLA-DQB1	major histocompatibility complex, class II, DQ beta 1	212999_x_at	1.860	Plasma Membrane	other
HLA-DRA	major histocompatibility complex, class II, DR alpha	208894_at	1.560	Plasma Membrane	transmembrane receptor
HLA-DRB1	major histocompatibility complex, class II, DR beta 1	204670_x_at	1.560	Plasma Membrane	transmembrane receptor
HLA-DRB4	major histocompatibility complex, class II, DR beta 4	215666_at	-1.870	Plasma Membrane	transmembrane receptor
HLA-E	--	200904_at	-1.860	unknown	other
HM13	histocompatibility (minor) 13	1557148_at	1.300	Cytoplasm	peptidase
HMBS	hydroxymethylbilane synthase	203040_s_at	-1.440	Cytoplasm	enzyme
HMG20B	high mobility group 20B	210719_s_at	-1.280	Nucleus	transcription regulator
HMGA1	--	210457_x_at	-1.470	unknown	other
HMGA2	high mobility group AT-hook 2	1568287_at	1.390	Nucleus	enzyme
HMGB2	high mobility group box 2	236091_at	-2.470	Nucleus	transcription regulator
HMGCS2	3-hydroxy-3-methylglutaryl-CoA synthase 2 (mitochondrial)	240110_at	1.330	Cytoplasm	enzyme
HMGN4	high mobility group nucleosomal binding domain 4	209786_at	-1.230	Nucleus	other
HMMR	hyaluronan-mediated motility receptor (RHAMM)	1557029_at	1.600	Plasma Membrane	transmembrane receptor
HMOX2	heme oxygenase (decycling) 2	218120_s_at	-1.400	Cytoplasm	enzyme
HNF4A	hepatocyte nuclear factor 4, alpha	230772_at	-1.520	Nucleus	transcription regulator
HNRNPA0	--	201054_at	1.300	unknown	other
HNRNPA1	heterogeneous nuclear ribonucleoprotein A1	217353_at	1.370	Nucleus	other
HNRNPA2B1	heterogeneous nuclear ribonucleoprotein A2/B1	244131_at	-1.820	Nucleus	other
HNRNPAB	heterogeneous nuclear ribonucleoprotein A/B	231060_at	-2.940	Nucleus	enzyme
HNRNPC	heterogeneous nuclear ribonucleoprotein C (C1/C2)	235500_at	-1.310	Nucleus	other
HNRNPD	heterogeneous nuclear ribonucleoprotein D (AU-rich element RNA binding protein 1, 37kDa)	227744_s_at	1.430	Nucleus	transcription regulator
HNRNPH1	--	201031_s_at	1.500	unknown	other
HNRNPU	heterogeneous nuclear ribonucleoprotein U (scaffold attachment factor A)	236244_at	2.040	Nucleus	transporter
HOMER2	homer homolog 2 (Drosophila)	217080_s_at	1.470	Plasma Membrane	other
HOMER3	homer homolog 3 (Drosophila)	204647_at	1.210	Plasma Membrane	other
HOOK2	hook homolog 2 (Drosophila)	218780_at	1.400	Cytoplasm	other
HOPX	HOP homeobox	211597_s_at	-1.690	Nucleus	transcription regulator
HOXA2	homeobox A2	228642_at	-1.590	Nucleus	transcription regulator
HOXA4	--	206289_at	-1.240	unknown	other
HOXA6	homeobox A6	208557_at	-1.800	Nucleus	transcription regulator
HOXB1	homeobox B1	208224_at	-1.440	Nucleus	transcription regulator
HOXB2	homeobox B2	205453_at	-1.260	Nucleus	transcription regulator
HOXB3	homeobox B3	208414_s_at	-1.280	Nucleus	transcription regulator
HOXB5	homeobox B5	205600_x_at	-1.380	Nucleus	transcription regulator
HOXB6	homeobox B6	205365_at	1.410	Nucleus	transcription regulator
HOXB7	homeobox B7	204779_s_at	1.350	Nucleus	transcription regulator
HOXB8	homeobox B8	230114_at	-1.720	Nucleus	transcription regulator
HOXB9	homeobox B9	226461_at	1.590	Nucleus	transcription regulator
HOXC10	homeobox C10	218959_at	-1.220	Nucleus	transcription regulator
HOXC12	homeobox C12	1553512_at	-1.530	Nucleus	transcription regulator
HOXC4	homeobox C4	206194_at	1.350	Nucleus	transcription regulator
HOXC5	homeobox C5	206739_at	1.480	Nucleus	transcription regulator
HOXC8	homeobox C8	221350_at	-1.300	Nucleus	transcription regulator
HOXD1	homeobox D1	205974_at	1.910	Nucleus	transcription regulator
HOXD10	homeobox D10	207373_at	-2.260	Nucleus	transcription regulator
HOXD12	homeobox D12	221411_at	-1.490	Nucleus	transcription regulator
HOXD13	homeobox D13	236681_at	1.600	Nucleus	transcription regulator
HOXD3	homeobox D3	206602_s_at	-1.380	Nucleus	transcription regulator
HOXD4	homeobox D4	1552337_s_at	1.860	Nucleus	transcription regulator
HOXD8	homeobox D8	231906_at	-1.580	Nucleus	transcription regulator
HOXD9	--	205604_at	1.600	Nucleus	transcription regulator
HP	haptoglobin	206697_s_at	-1.230	Extracellular Space	peptidase
HPD	4-hydroxyphenylpyruvate dioxygenase	206024_at	-1.540	Cytoplasm	enzyme
HPGD	hydroxyprostaglandin dehydrogenase 15-(NAD)	211549_s_at	1.870	Cytoplasm	enzyme
HPS4	Hermansky-Pudlak syndrome 4	218402_s_at	-1.470	Cytoplasm	other
HPSE	heparanase	222881_at	1.380	Plasma Membrane	enzyme
HRAS	v-Ha-ras Harvey rat sarcoma viral oncogene homolog	212983_at	-1.310	Plasma Membrane	enzyme
HRASLS	HRAS-like suppressor	219984_s_at	2.170	Cytoplasm	enzyme
HRH2	histamine receptor H2	220805_at	1.420	Plasma Membrane	G-protein coupled receptor
HRH3	histamine receptor H3	220447_at	-1.490	Plasma Membrane	G-protein coupled receptor
HRK	harakiri, BCL2 interacting protein (contains only BH3 domain)	206865_at	1.650	Cytoplasm	other
HRSP12	heat-responsive protein 12	231705_at	1.410	Cytoplasm	other
HS2ST1	heparan sulfate 2-O-sulfotransferase 1	215039_at	1.320	Cytoplasm	enzyme
HS3ST1	heparan sulfate (glucosamine) 3-O-sulfotransferase 1	205466_s_at	3.200	Cytoplasm	enzyme
HSBP1	heat shock factor binding protein 1	200941_at	-1.250	Nucleus	transcription regulator
HSD11B1	hydroxysteroid (11-beta) dehydrogenase 1	205404_at	-1.550	Cytoplasm	enzyme
HSD17B12	hydroxysteroid (17-beta) dehydrogenase 12	1554122_a_at	-1.550	Cytoplasm	enzyme
HSD17B2	hydroxysteroid (17-beta) dehydrogenase 2	204818_at	1.360	Cytoplasm	enzyme
HSD17B6	hydroxysteroid (17-beta) dehydrogenase 6	205700_at	1.310	unknown	enzyme
HSD3B1	--	215665_at	2.580	unknown	other
HSD3B2	--	206294_at	-1.430	unknown	other
HSDL2	hydroxysteroid dehydrogenase like 2	1559128_at	-2.250	Cytoplasm	transporter
HSF1	heat shock transcription factor 1	213756_s_at	-1.310	Nucleus	transcription regulator
HSF4	--	210977_s_at	-1.260	unknown	other
HSPA14	heat shock 70kDa protein 14	226887_at	-1.320	Cytoplasm	peptidase
HSPA1A/HSPA1B	heat shock 70kDa protein 1A	200799_at	-1.580	Cytoplasm	other
HSPA2	heat shock 70kDa protein 2	211538_s_at	-1.220	Cytoplasm	other
HSPA4	heat shock 70kDa protein 4	208814_at	-1.460	Cytoplasm	other
HSPA9	heat shock 70kDa protein 9 (mortalin)	232200_at	1.440	Cytoplasm	other
HSPB3	heat shock 27kDa protein 3	206375_s_at	1.930	Cytoplasm	other
HSPBP1	HSPA (heat shock 70kDa) binding protein, cytoplasmic cochaperone 1	202415_s_at	-1.350	Cytoplasm	other
HSPD1	heat shock 60kDa protein 1 (chaperonin)	243372_at	-1.220	Cytoplasm	enzyme
HSPG2	--	201655_s_at	1.300	unknown	other
HSPH1	heat shock 105kDa/110kDa protein 1	208744_x_at	-1.260	Cytoplasm	other
HTATIP2	HIV-1 Tat interactive protein 2, 30kDa	207180_s_at	-1.250	Nucleus	transcription regulator
HTR1A	5-hydroxytryptamine (serotonin) receptor 1A, G protein-coupled	236714_at	-1.350	Plasma Membrane	G-protein coupled receptor
HTR2B	5-hydroxytryptamine (serotonin) receptor 2B, G protein-coupled	206638_at	-1.250	Plasma Membrane	G-protein coupled receptor
HTR6	--	206944_at	1.250	unknown	other
HTRA1	HtrA serine peptidase 1	201185_at	-1.250	Extracellular Space	peptidase
HTT	huntingtin	202390_s_at	-1.530	Cytoplasm	transcription regulator
HUNK	hormonally up-regulated Neu-associated kinase	219535_at	1.530	Cytoplasm	kinase
HUS1	HUS1 checkpoint homolog (S. pombe)	217618_x_at	1.270	Nucleus	kinase
HUWE1	HECT, UBA and WWE domain containing 1, E3 ubiquitin protein ligase	214673_s_at	1.600	Nucleus	transcription regulator
IBSP	integrin-binding sialoprotein	207370_at	-1.310	Extracellular Space	other
ICAM2	intercellular adhesion molecule 2	204683_at	-1.580	Plasma Membrane	other
ICAM3	intercellular adhesion molecule 3	204949_at	-1.540	Plasma Membrane	transmembrane receptor
ICAM4	--	207194_s_at	-1.250	unknown	other
ICAM5	intercellular adhesion molecule 5, telencephalin	206906_at	-1.530	Plasma Membrane	other
ICOSLG	inducible T-cell co-stimulator ligand	211198_s_at	1.940	Plasma Membrane	other
ID2	inhibitor of DNA binding 2, dominant negative helix-loop-helix protein	213931_at	1.650	Nucleus	transcription regulator
ID3	inhibitor of DNA binding 3, dominant negative helix-loop-helix protein	207826_s_at	1.300	Nucleus	transcription regulator
IDH1	isocitrate dehydrogenase 1 (NADP+), soluble	242001_at	1.450	Cytoplasm	enzyme
IDH2	isocitrate dehydrogenase 2 (NADP+), mitochondrial	210046_s_at	-1.340	Cytoplasm	enzyme
IDH3A	isocitrate dehydrogenase 3 (NAD+) alpha	231137_at	-1.570	Cytoplasm	enzyme
IDI1	isopentenyl-diphosphate delta isomerase 1	204615_x_at	-1.290	Cytoplasm	enzyme
IDO1	indoleamine 2,3-dioxygenase 1	210029_at	1.440	Cytoplasm	enzyme
IDO2	indoleamine 2,3-dioxygenase 2	1568638_a_at	-1.740	Cytoplasm	enzyme
IER3	immediate early response 3	201631_s_at	1.450	Cytoplasm	other
IFI16	interferon, gamma-inducible protein 16	208965_s_at	1.560	Nucleus	transcription regulator
IFI27	--	202411_at	1.330	unknown	other
IFI35	interferon-induced protein 35	209417_s_at	-1.200	Nucleus	other
IFI44	interferon-induced protein 44	214453_s_at	-1.300	Cytoplasm	other
IFI44L	interferon-induced protein 44-like	204439_at	1.900	unknown	other
IFIH1	interferon induced with helicase C domain 1	216020_at	1.330	Nucleus	enzyme
IFIT1	interferon-induced protein with tetratricopeptide repeats 1	203153_at	-1.330	Cytoplasm	other
IFIT2	interferon-induced protein with tetratricopeptide repeats 2	226757_at	1.710	Cytoplasm	other
IFIT5	interferon-induced protein with tetratricopeptide repeats 5	203595_s_at	-1.960	Plasma Membrane	other
IFNA5	interferon, alpha 5	214569_at	1.310	Extracellular Space	cytokine
IFNA7	interferon, alpha 7	208259_x_at	1.250	Extracellular Space	cytokine
IFNA8	interferon, alpha 8	207932_at	-1.220	Extracellular Space	cytokine
IFNAR1	interferon (alpha, beta and omega) receptor 1	236478_at	1.400	Plasma Membrane	transmembrane receptor
IFNG	interferon, gamma	210354_at	1.270	Extracellular Space	cytokine
IFNLR1	interferon, lambda receptor 1	244261_at	2.570	Plasma Membrane	transmembrane receptor
IFRD2	interferon-related developmental regulator 2	209100_at	-1.300	unknown	other
IGDCC3	--	230960_at	-1.310	unknown	other
IGF1	insulin-like growth factor 1 (somatomedin C)	209541_at	3.480	Extracellular Space	growth factor
IGF1R	insulin-like growth factor 1 receptor	208441_at	1.240	Plasma Membrane	transmembrane receptor
IGF2	insulin-like growth factor 2 (somatomedin A)	202409_at	1.530	Extracellular Space	growth factor
IGF2BP2	insulin-like growth factor 2 mRNA binding protein 2	218847_at	1.240	Cytoplasm	translation regulator
IGF2BP3	--	1569033_at	1.260	unknown	other
IGF2R	insulin-like growth factor 2 receptor	201393_s_at	-1.210	Plasma Membrane	transmembrane receptor
IGFALS	insulin-like growth factor binding protein, acid labile subunit	215712_s_at	-2.270	Extracellular Space	other
IGFBP1	insulin-like growth factor binding protein 1	237989_at	1.830	Extracellular Space	other
IGFBP2	insulin-like growth factor binding protein 2, 36kDa	202718_at	-1.280	Extracellular Space	other
IGFBP3	insulin-like growth factor binding protein 3	210095_s_at	-1.650	Extracellular Space	other
IGFBP4	insulin-like growth factor binding protein 4	201508_at	1.210	Extracellular Space	other
IGFBP5	insulin-like growth factor binding protein 5	203425_s_at	1.620	Extracellular Space	other
IGFBP7	insulin-like growth factor binding protein 7	201163_s_at	1.210	Extracellular Space	transporter
IGHA1	immunoglobulin heavy constant alpha 1	217084_at	2.770	Extracellular Space	other
IGHE	immunoglobulin heavy constant epsilon	1558438_a_at	1.230	Extracellular Space	other
IGHG1	immunoglobulin heavy constant gamma 1 (G1m marker)	231668_x_at	2.010	Extracellular Space	other
IGHM	immunoglobulin heavy constant mu	211648_at	3.400	Plasma Membrane	transmembrane receptor
IGJ	immunoglobulin J polypeptide, linker protein for immunoglobulin alpha and mu polypeptides	212592_at	1.320	Extracellular Space	other
IGK	immunoglobulin kappa locus	211146_at	-1.670	Extracellular Space	other
Igk	immunoglobulin kappa chain complex	215906_at	1.450	Plasma Membrane	other
IGKC	immunoglobulin kappa constant	221651_x_at	-1.790	Extracellular Space	other
IGKV1-5	immunoglobulin kappa variable 1-5	214768_x_at	1.460	Extracellular Space	other
IGL	immunoglobulin lambda locus	233969_at	1.680	Nucleus	other
IHH	indian hedgehog	215420_at	1.280	Extracellular Space	enzyme
IKBKE	inhibitor of kappa light polypeptide gene enhancer in B-cells, kinase epsilon	204549_at	-1.620	Cytoplasm	kinase
IKBKG	inhibitor of kappa light polypeptide gene enhancer in B-cells, kinase gamma	36004_at	-1.280	Nucleus	kinase
IKZF1	--	227344_at	-1.420	unknown	other
IL10	interleukin 10	207433_at	1.410	Extracellular Space	cytokine
IL11	interleukin 11	206924_at	-1.330	Extracellular Space	cytokine
IL12A	interleukin 12A (natural killer cell stimulatory factor 1, cytotoxic lymphocyte maturation factor 1, p35)	207160_at	1.380	Extracellular Space	cytokine
IL12B	interleukin 12B (natural killer cell stimulatory factor 2, cytotoxic lymphocyte maturation factor 2, p40)	207901_at	1.420	Extracellular Space	cytokine
[truncated: 2,621 more rows]
