# Supplementary material for: A role for BMP-induced homeobox gene MIXL1 in acute myelogenous leukemia and identification of type I BMP receptor as a potential target for therapy
Source: Oncotarget. 2014 Dec 17;5(24):12675–93. doi: 10.18632/oncotarget.2564 (PMC4350356; doi:10.18632/oncotarget.2564)
Supplement: Supplementary file 4 [file oncotarget-05-12675-s004.xlsx]

## Sheet: Sheet1
						Supplementary Table S4			ChIP seq Peaks with Expression Alterations
site_position	-10LOG(pvalue)	num_tags	fold_enrichment	where	gene_id	Symbol	Entrez Gene Name	Affymetrix U133 Probe	fold (ChIP enrichment)	Fold Change (Affy Expression)	Location	Type(s)	Entrez Gene ID for Human
chr13:110364326-110366473	153.79	160	5.43	promoter	NM_017664	ANKRD10	ankyrin repeat domain 10	239116_at	5.430	-1.540	Nucleus	transcription regulator	55608
chr4:40910100-40911927	74.24	76	5.15	promoter	NM_173075	APBB2	amyloid beta (A4) precursor protein-binding, family B, member 2	216747_at	5.150	-2.450	Cytoplasm	other	323
chr3:143779916-143780809	125.46	53	6.92	promoter	NM_001184	ATR	--	233288_at	6.920	1.630	Nucleus	kinase
chr11:34029256-34031806	66.1	95	5.15	promoter	NM_005898	CAPRIN1	cell cycle associated protein 1	243370_at	5.150	1.200	Plasma Membrane	other	4076
chr7:116289481-116290748	82.89	66	6.3	promoter	NM_006136	CAPZA2	capping protein (actin filament) muscle Z-line, alpha 2	1569450_at	6.300	1.760	Cytoplasm	other	830
chr16:87760902-87761906	90.41	47	9.04	upstream	NM_004933	CDH15	cadherin 15, type 1, M-cadherin (myotubule)	206328_at	9.040	1.440	Plasma Membrane	other	1013
chr16:51721377-51722741	116.02	63	6.03	body	NM_025134	CHD9	chromodomain helicase DNA binding protein 9	243660_at	6.030	2.410	Cytoplasm	other	80205
chr20:18066017-18066962	100.85	49	5.92	promoter	NM_020536	CSRP2BP	CSRP2 binding protein	227316_at	5.920	2.340	Nucleus	enzyme	57325
chr7:6278588-6279343	98.07	47	6.94	promoter	NM_004227	CYTH3	cytohesin 3	236136_at	6.940	1.800	Cytoplasm	transporter	9265
chr11:61203893-61204533	98.56	29	11.68	promoter	NM_006133	DAGLA	diacylglycerol lipase, alpha	214128_at	11.680	1.280	Plasma Membrane	enzyme	747
chr13:105985735-105987133	139.2	77	9.57	promoter	NM_004093	EFNB2	ephrin-B2	202669_s_at	9.570	-1.400	Plasma Membrane	other	1948
chr1:153411692-153412694	85.3	63	7.65	promoter	NM_173852	KRTCAP2	keratinocyte associated protein 2	233122_at	7.650	1.330	Plasma Membrane	enzyme	200185
chr1:153480474-153481740	62.49	88	4.55	promoter	NM_001005741	GBA	glucosidase, beta, acid	216400_at	4.550	-1.460	Cytoplasm	enzyme	2629
chr1:154986531-154989082	66.28	124	6.32	promoter	NM_001126050	HDGF	hepatoma-derived growth factor	216484_x_at	6.320	-1.200	Extracellular Space	growth factor	3068
chr1:178117582-178119503	130.37	147	6.01	promoter	NM_015602	TOR1AIP1	torsin A interacting protein 1	212408_at	6.010	-1.210	Nucleus	other	26092
chr1:234753905-234754746	86.28	35	6.83	promoter	NM_201544	LGALS8	lectin, galactoside-binding, soluble, 8	208935_s_at	6.830	1.560	Extracellular Space	other	3964
chr1:8799585-8800833	119.64	66	7.29	promoter	NM_001042681	RERE	arginine-glutamic acid dipeptide (RE) repeats	1557349_at	7.290	1.870	Nucleus	other	473
chr1:9633942-9634866	78.06	60	5.73	promoter	NM_005026	PIK3CD	phosphatidylinositol-4,5-bisphosphate 3-kinase, catalytic subunit delta	211230_s_at	5.730	-1.260	Cytoplasm	kinase	5293
chr10:93547695-93548906	148.58	60	10.42	promoter	NM_025235	TNKS2	tankyrase, TRF1-interacting ankyrin-related ADP-ribose polymerase 2	241909_at	10.420	2.250	Nucleus	enzyme	80351
chr10:98469350-98471263	101.59	94	6.66	promoter	NM_152309	PIK3AP1	phosphoinositide-3-kinase adaptor protein 1	1554508_at	6.660	-1.270	Cytoplasm	other	118788
chr11:18753771-18754240	90.98	17	16.01	body	NM_001039970	PTPN5	--	233470_at	16.010	-2.050	Cytoplasm	phosphatase
chr11:2405808-2406392	96.64	25	10.64	upstream	NM_014555	TRPM5	transient receptor potential cation channel, subfamily M, member 5	223935_at	10.640	-2.500	unknown	ion channel	29850
chr11:47385814-47387193	73.23	62	6.87	promoter	NM_001128225	SLC39A13	solute carrier family 39 (zinc transporter), member 13	1552295_a_at	6.870	-1.210	Cytoplasm	transporter	91252
chr11:68275215-68275961	140.55	46	10.4	promoter	NM_004923	MTL5	metallothionein-like 5, testis-specific (tesmin)	219786_at	10.400	1.230	Cytoplasm	other	9633
chr12:47030102-47031632	116.6	70	6.02	promoter	NM_152320	ZNF641	zinc finger protein 641	226509_at	6.020	-1.420	unknown	other	121274
chr14:99821115-99822235	113.68	49	8.16	downstream	NM_001039355	SLC25A29	solute carrier family 25 (mitochondrial carnitine/acylcarnitine carrier), member 29	225306_s_at	8.160	1.350	Cytoplasm	transporter	123096
chr15:29070366-29072007	82.69	75	4.86	promoter	NM_017762	MTMR10	myotubularin related protein 10	220286_at	4.860	-1.380	unknown	other	54893
chr16:31098123-31099856	154.83	144	5.65	promoter	NM_004960	FUS	fused in sarcoma	1565715_at	5.650	1.260	Nucleus	transcription regulator	2521
chr16:46835533-46835976	91.66	35	8.69	promoter	NM_031490	LONP2	--	223099_s_at	8.690	-1.230	Cytoplasm	peptidase
chr16:657758-658373	95.45	32	10.06	promoter	NM_138769	RHOT2	ras homolog family member T2	221789_x_at	10.060	-1.220	Cytoplasm	enzyme	89941
chr16:88520016-88520674	64.71	27	7.27	body	NM_006086	TUBB3	tubulin, beta 3 class III	202154_x_at	7.270	-1.220	Cytoplasm	other	10381
chr17:12861450-12862503	152.38	48	11.24	promoter	NM_018127	ELAC2	elaC homolog 2 (E. coli)	201766_at	11.240	-1.220	Nucleus	enzyme	60528
chr17:30502035-30502785	98.23	164	5.44	body	NM_001033576	UNC45B	unc-45 homolog B (C. elegans)	235261_at	5.440	-1.270	unknown	other	146862
chr17:37097849-37099490	156.7	92	7.55	promoter	NM_005801	EIF1	eukaryotic translation initiation factor 1	212225_at	7.550	2.510	unknown	translation regulator	10209
chr17:39543640-39544659	75.92	61	5.29	body	NM_001015053	HDAC5	histone deacetylase 5	202455_at	5.290	-1.450	Nucleus	transcription regulator	10014
chr17:53282123-53283069	159.6	66	10.49	promoter	NM_016070	MRPS23	mitochondrial ribosomal protein S23	223156_at	10.490	-1.270	Cytoplasm	other	51649
chr17:7124493-7125013	82	36	8.31	promoter	NM_001042	SLC2A4	solute carrier family 2 (facilitated glucose transporter), member 4	206603_at	8.310	1.330	Plasma Membrane	transporter	6517
chr18:58341020-58341483	104.59	22	11.9	promoter	NM_017742	ZCCHC2	zinc finger, CCHC domain containing 2	224503_s_at	11.900	1.240	Cytoplasm	other	54877
chr18:9092283-9093337	124.29	82	7.67	promoter	NM_021074	NDUFV2	NADH dehydrogenase (ubiquinone) flavoprotein 2, 24kDa	202941_at	7.670	-1.230	Cytoplasm	enzyme	4729
chr19:10666975-10667833	100.56	53	7.26	downstream	NM_012218	ILF3	interleukin enhancer binding factor 3, 90kDa	208931_s_at	7.260	-1.300	Nucleus	transcription regulator	3609
chr19:2770179-2771331	98.46	56	10.66	promoter	NM_001102651	ZNF554	zinc finger protein 554	232214_x_at	10.660	1.450	unknown	other	115196
chr19:55182096-55182785	112.82	56	8.54	body	NM_001025778	VRK3	vaccinia related kinase 3	221998_s_at	8.540	-2.320	Nucleus	kinase	51231
chr19:8551405-8552171	155	59	12.34	upstream	NM_012335	MYO1F	myosin IF	213733_at	12.340	-1.320	Cytoplasm	other	4542
chr2:240613319-240614157	117.06	35	12.65	promoter	NM_004544	NDUFA10	--	1555548_at	12.650	1.630	Cytoplasm	enzyme
chr2:60961441-60962652	142.2	73	9.79	promoter	NM_002908	REL	v-rel reticuloendotheliosis viral oncogene homolog (avian)	206035_at	9.790	1.660	Nucleus	transcription regulator	5966
chr2:73293129-73293533	94.67	34	7.38	upstream	NM_006062	SMYD5	SMYD family member 5	209516_at	7.380	-1.200	unknown	other	10322
chr2:85696451-85697304	136.51	58	9.09	promoter	NM_006590	USP39	ubiquitin specific peptidase 39	217829_s_at	9.090	-1.220	Nucleus	peptidase	10713
chr2:96294363-96296376	77.6	104	5.78	promoter	NM_017849	TMEM127	transmembrane protein 127	235659_at	5.780	1.240	unknown	other	55654
chr20:1046903-1047656	97.43	39	11.15	promoter	NM_006814	PSMF1	proteasome (prosome, macropain) inhibitor subunit 1 (PI31)	201052_s_at	11.150	-1.460	Cytoplasm	other	9491
chr20:43424790-43425893	111.67	65	5.37	promoter	NM_033542	SYS1	SYS1 Golgi-localized integral membrane protein homolog (S. cerevisiae)	238470_at	5.370	-2.560	Cytoplasm	other	90196
chr20:43995718-43997880	110.54	101	6.94	promoter	NM_022104	PCIF1	PDX1 C-terminal inhibiting factor 1	222045_s_at	6.940	-1.810	Nucleus	other	63935
chr20:6051064-6051910	73.6	26	7.11	promoter	NM_017671	FERMT1	fermitin family member 1	1557334_a_at	7.110	-1.690	Plasma Membrane	other	55612
chr21:46166957-46168073	100.56	40	12.34	body	NM_001130141	PCBP3	poly(rC) binding protein 3	233998_x_at	12.340	1.310	Nucleus	other	54039
chr22:30215674-30216941	112.48	66	5.83	promoter	NM_019843	EIF4ENIF1	eukaryotic translation initiation factor 4E nuclear import factor 1	242291_at	5.830	1.550	Cytoplasm	translation regulator	56478
chr3:132704139-132704713	101.08	27	9.47	promoter	NM_001127395	METTL21A	methyltransferase like 21A	235931_at	4.520	-1.330	unknown	other	151194
chr3:159844820-159845455	182.96	46	11.03	promoter	NM_024996	GFM1	G elongation factor, mitochondrial 1	220903_at	11.030	1.490	Cytoplasm	translation regulator	85476
chr3:180271815-180273139	116.69	61	6.46	promoter	NM_022470	ZMAT3	zinc finger, matrin-type 3	1555609_a_at	6.460	1.430	Nucleus	other	64393
chr3:40325257-40326747	93.84	89	7.23	promoter	NM_005875	EIF1B	eukaryotic translation initiation factor 1B	237988_at	7.230	1.230	Cytoplasm	translation regulator	10289
chr3:49951972-49953275	195.31	88	5.67	promoter	NM_005777	RBM6	RNA binding motif protein 6	228030_at	5.670	1.530	Nucleus	other	10180
chr4:140436020-140436664	205.52	51	14.1	promoter	NM_002494	NDUFC1	NADH dehydrogenase (ubiquinone) 1, subcomplex unknown, 1, 6kDa	232146_at	14.100	-1.280	Cytoplasm	enzyme	4717
chr4:6990416-6991886	110.19	86	6.04	body	NM_001113361	TBC1D14	TBC1 domain family, member 14	224622_at	6.040	-1.280	Extracellular Space	other	57533
chr4:84595427-84596455	156.45	76	9.17	promoter	NM_133636	HELQ	helicase, POLQ-like	1554342_s_at	9.170	-1.260	Nucleus	enzyme	113510
chr5:126140153-126142456	145.67	162	5.04	promoter	NM_005573	LMNB1	lamin B1	203276_at	5.040	-1.320	Nucleus	other	4001
chr5:131853280-131855024	103.51	99	5.69	promoter	NM_002198	IRF1	interferon regulatory factor 1	238725_at	5.690	1.430	Nucleus	transcription regulator	3659
chr5:134268021-134269311	219.06	98	11.9	promoter	NM_032151	PCBD2	pterin-4 alpha-carbinolamine dehydratase/dimerization cofactor of hepatocyte nuclear factor 1 alpha (TCF1) 2	223712_at	11.900	1.270	unknown	enzyme	84105
chr5:139906921-139908326	131.77	89	5.49	promoter	NM_003732	EIF4EBP3	eukaryotic translation initiation factor 4E binding protein 3	214919_s_at	5.490	-1.220	Cytoplasm	other	8637
chr5:150807080-150808183	111.54	62	9.41	promoter	NM_078483	SLC36A1	solute carrier family 36 (proton/amino acid symporter), member 1	213119_at	9.410	-1.400	Plasma Membrane	transporter	206358
chr5:171546448-171548631	133.58	145	5.81	promoter	NM_005990	STK10	serine/threonine kinase 10	203047_at	5.810	-1.390	Cytoplasm	kinase	6793
chr5:36911650-36913606	106.91	103	4.74	promoter	NM_015384	NIPBL	Nipped-B homolog (Drosophila)	242352_at	4.740	-1.340	Nucleus	transcription regulator	25836
chr6:114397754-114399542	137.56	95	6.49	promoter	NM_001527	HDAC2	histone deacetylase 2	242141_at	6.490	1.250	Nucleus	transcription regulator	3066
chr6:137155129-137156222	178.43	84	7.09	promoter	NM_005923	MAP3K5	mitogen-activated protein kinase kinase kinase 5	203837_at	7.090	1.220	Cytoplasm	kinase	4217
chr6:163754408-163755513	69.47	37	6.14	promoter	NM_006775	QKI	QKI, KH domain containing, RNA binding	214541_s_at	6.140	-1.750	Nucleus	other	9444
chr7:5402506-5404226	130.6	119	6.13	body	NM_001080495	TNRC18	trinucleotide repeat containing 18	235755_at	6.130	-3.280	unknown	other	84629
chr7:55400456-55401923	103.72	74	5.96	promoter	NM_018697	LANCL2	LanC lantibiotic synthetase component C-like 2 (bacterial)	218219_s_at	5.960	-1.450	Plasma Membrane	other	55915
chr7:87342930-87344460	130.92	79	8.38	promoter	NM_018843	SLC25A40	solute carrier family 25, member 40	205716_at	8.380	1.250	Cytoplasm	other	55972
chr7:99516745-99517741	208.49	87	10.31	promoter	NM_017715	ZNF3	zinc finger protein 3	232497_at	10.310	3.610	Nucleus	transcription regulator	7551
chr8:144983269-144984286	170.73	78	7.08	promoter	NM_014281	PUF60	poly-U binding splicing factor 60KDa	209899_s_at	7.080	-1.490	Nucleus	other	22827
chr8:90983090-90984625	115.28	68	7.27	promoter	NM_004337	OSGIN2	oxidative stress induced growth inhibitor family member 2	1554414_a_at	7.270	1.200	unknown	other	734
chr8:91726570-91728158	129.92	78	5.76	promoter	NM_001008495	TMEM64	transmembrane protein 64	242338_at	5.760	1.630	unknown	other	169200
chr9:36125703-36127420	84.86	65	4.73	promoter	NM_022343	GLIPR2	GLI pathogenesis-related 2	225604_s_at	4.730	-1.230	Cytoplasm	other	152007
chrX:153371303-153372803	104.54	74	7.63	promoter	NM_001142391	SLC10A3	solute carrier family 10 (sodium/bile acid cotransporter family), member 3	204928_s_at	7.630	-1.240	Plasma Membrane	transporter	8273
chr9:114134880-114136159	89.5	48	5.79	promoter	NM_005156	PTBP3	polypyrimidine tract binding protein 3	214697_s_at	5.790	1.430	Nucleus	other	9991
